# Supplementary material for: Volatile Signals From Guava Plants Prime Defense Signaling and Increase Jasmonate-Dependent Herbivore Resistance in Neighboring Citrus Plants
Source: Front Plant Sci. 2022 Mar 10;13:833562. doi: 10.3389/fpls.2022.833562 (PMC8965645; doi:10.3389/fpls.2022.833562)
Supplement: Supplementary file 3 [file Data_Sheet_3.XLSX]

## Sheet: Note S1
Supplementary Notes:
Note S1 Gene Ontology (GO) enrichment of DGEs (top30). Guava VOC-expsosed, citrus (Citrus sinensi) plants were exposed to guava (Psidium guajava) VOCs for14 d; ACP-infested, citrus plants were infested with ACP (Diaphorina citri) for 24 h; Guava+ACP, citrus plants were both exposed and infested; control, non-exposed citrus. BP, biological process；CC, cellular component; MF, molecular function.
Guava VOC-expsosed vs. control							Guava+ACP vs. ACP-infested							ACP-infested vs. control							Guava+ACP vs. control
GO_acc	Term	Category	pValue	Enrichment_score	Unigene_id		GO_acc	Term	Category	pValue	Enrichment_score	Unigene_id		GO_acc	Term	Category	pValue	Enrichment_score	Unigene_id		GO_acc	Term	Category	pValue	Enrichment_score	Unigene_id
GO:0010597	green leaf volatile biosynthetic process	BP	1.75413e-07	11.1165	TRINITY_DN14722_c0_g1_i1; TRINITY_DN19623_c0_g1_i3; TRINITY_DN19623_c0_g2_i1; TRINITY_DN19623_c0_g3_i1; TRINITY_DN19623_c0_g5_i1		GO:0046274	lignin catabolic process	BP	3.0364e-08	7.23495	TRINITY_DN11488_c0_g1_i1; TRINITY_DN14764_c0_g1_i1; TRINITY_DN15656_c0_g1_i1; TRINITY_DN17659_c0_g1_i1; TRINITY_DN20337_c0_g1_i1; TRINITY_DN25741_c0_g1_i1; TRINITY_DN28685_c0_g1_i1; TRINITY_DN6132_c0_g1_i1; TRINITY_DN7533_c0_g1_i1		GO:0052544	defense response by callose deposition in cell wall	BP	6.45718e-07	8.402	TRINITY_DN20014_c0_g2_i2; TRINITY_DN20014_c0_g3_i1; TRINITY_DN20014_c0_g4_i1; TRINITY_DN20468_c0_g3_i3; TRINITY_DN21368_c0_g1_i2; TRINITY_DN21368_c0_g2_i1; TRINITY_DN23361_c0_g1_i7		GO:0045490	pectin catabolic process	BP	4.04e-08	4.29387	TRINITY_DN10673_c0_g2_i1; TRINITY_DN11651_c0_g1_i1; TRINITY_DN14375_c0_g1_i1; TRINITY_DN15435_c0_g1_i1; TRINITY_DN16235_c0_g1_i2; TRINITY_DN18048_c0_g1_i1; TRINITY_DN18363_c0_g1_i1; TRINITY_DN18704_c0_g1_i2; TRINITY_DN20323_c1_g1_i3; TRINITY_DN20954_c0_g1_i1; TRINITY_DN23888_c0_g1_i2; TRINITY_DN26209_c0_g1_i1; TRINITY_DN26238_c0_g1_i1; TRINITY_DN27996_c0_g1_i1; TRINITY_DN3037_c0_g1_i1; TRINITY_DN…
GO:0052544	defense response by callose deposition in cell wall	BP	2.66618e-07	6.31883	TRINITY_DN20014_c0_g2_i2; TRINITY_DN20014_c0_g3_i1; TRINITY_DN20014_c0_g4_i1; TRINITY_DN21368_c0_g1_i2; TRINITY_DN21368_c0_g2_i1; TRINITY_DN21717_c0_g1_i15; TRINITY_DN21724_c0_g1_i2; TRINITY_DN22208_c0_g3_i1; TRINITY_DN23361_c0_g1_i7		GO:0010200	response to chitin	BP	3.70136e-07	2.98215	TRINITY_DN10184_c0_g1_i1; TRINITY_DN10667_c0_g1_i2; TRINITY_DN10667_c0_g3_i1; TRINITY_DN11429_c0_g1_i1; TRINITY_DN11429_c0_g3_i1; TRINITY_DN11480_c0_g1_i1; TRINITY_DN12130_c0_g1_i1; TRINITY_DN12311_c0_g1_i1; TRINITY_DN12498_c0_g1_i1; TRINITY_DN13434_c0_g1_i7; TRINITY_DN13893_c0_g1_i1; TRINITY_DN16978_c0_g1_i1; TRINITY_DN18338_c1_g2_i5; TRINITY_DN18702_c0_g2_i1; TRINITY_DN21684_c0_g1_i13; TRINITY_…		GO:0019288	isopentenyl diphosphate biosynthetic process, methylerythritol 4-phosphate pathway	BP	9.24594e-07	15.2036	TRINITY_DN13326_c0_g1_i3; TRINITY_DN14147_c0_g1_i1; TRINITY_DN24052_c1_g1_i35; TRINITY_DN24073_c0_g1_i9		GO:0010597	green leaf volatile biosynthetic process	BP	3.65e-07	9.84012	TRINITY_DN14722_c0_g1_i1; TRINITY_DN19623_c0_g1_i3; TRINITY_DN19623_c0_g2_i1; TRINITY_DN19623_c0_g3_i1; TRINITY_DN19623_c0_g5_i1
GO:0009873	ethylene-activated signaling pathway	BP	3.93075e-06	2.4952	TRINITY_DN10065_c0_g1_i1; TRINITY_DN10399_c0_g1_i1; TRINITY_DN10989_c0_g1_i1; TRINITY_DN12204_c0_g1_i4; TRINITY_DN12254_c0_g1_i1; TRINITY_DN12498_c0_g1_i1; TRINITY_DN12498_c1_g3_i1; TRINITY_DN12607_c0_g1_i1; TRINITY_DN13211_c0_g1_i1; TRINITY_DN13441_c0_g1_i1; TRINITY_DN13548_c0_g2_i1; TRINITY_DN13770_c0_g1_i3; TRINITY_DN13770_c0_g2_i1; TRINITY_DN13901_c0_g1_i1; TRINITY_DN15703_c0_g1_i2; TRINITY_D…		GO:0016114	terpenoid biosynthetic process	BP	5.39731e-07	4.91262	TRINITY_DN11094_c0_g1_i8; TRINITY_DN14147_c0_g1_i1; TRINITY_DN16877_c0_g2_i6; TRINITY_DN19961_c1_g2_i2; TRINITY_DN20294_c0_g1_i3; TRINITY_DN20613_c0_g1_i1; TRINITY_DN22641_c0_g2_i1; TRINITY_DN22658_c0_g1_i5; TRINITY_DN27519_c0_g1_i1; TRINITY_DN4715_c0_g1_i1; TRINITY_DN7814_c0_g1_i1		GO:0010597	green leaf volatile biosynthetic process	BP	9.24594e-07	15.2036	TRINITY_DN14722_c0_g1_i1; TRINITY_DN19623_c0_g1_i3; TRINITY_DN19623_c0_g2_i1; TRINITY_DN19623_c0_g5_i1		GO:0042545	cell wall modification	BP	5.26e-07	4.5709	TRINITY_DN10673_c0_g2_i1; TRINITY_DN16235_c0_g1_i2; TRINITY_DN18048_c0_g1_i1; TRINITY_DN18704_c0_g1_i2; TRINITY_DN20323_c1_g1_i3; TRINITY_DN20954_c0_g1_i1; TRINITY_DN23888_c0_g1_i2; TRINITY_DN26209_c0_g1_i1; TRINITY_DN26238_c0_g1_i1; TRINITY_DN27996_c0_g1_i1; TRINITY_DN28546_c0_g1_i1; TRINITY_DN3890_c0_g1_i1
GO:0009641	shade avoidance	BP	7.40366e-06	6.66987	TRINITY_DN19522_c0_g2_i1; TRINITY_DN21368_c0_g1_i2; TRINITY_DN21368_c0_g2_i1; TRINITY_DN21717_c0_g1_i15; TRINITY_DN22208_c0_g3_i1; TRINITY_DN7937_c0_g1_i1		GO:0009739	response to gibberellin	BP	1.87761e-05	2.92321	TRINITY_DN11292_c0_g1_i1; TRINITY_DN11317_c0_g1_i1; TRINITY_DN14005_c0_g1_i1; TRINITY_DN18721_c0_g1_i1; TRINITY_DN18784_c0_g3_i2; TRINITY_DN19864_c0_g1_i2; TRINITY_DN20021_c0_g1_i2; TRINITY_DN20234_c0_g1_i6; TRINITY_DN20234_c0_g2_i1; TRINITY_DN20961_c0_g1_i8; TRINITY_DN20961_c0_g4_i1; TRINITY_DN3632_c0_g1_i1; TRINITY_DN6868_c0_g1_i1; TRINITY_DN7941_c0_g1_i1; TRINITY_DN7943_c0_g1_i2; TRINITY_DN969…		GO:0046274	lignin catabolic process	BP	1.43035e-06	9.12217	TRINITY_DN13477_c0_g1_i1; TRINITY_DN15656_c0_g1_i1; TRINITY_DN17659_c0_g1_i1; TRINITY_DN17933_c0_g1_i1; TRINITY_DN20337_c0_g1_i1; TRINITY_DN6132_c0_g1_i1		GO:0016114	terpenoid biosynthetic process	BP	6.77e-07	4.81073	TRINITY_DN16877_c0_g2_i6; TRINITY_DN19190_c0_g1_i4; TRINITY_DN19348_c0_g1_i6; TRINITY_DN19961_c1_g2_i2; TRINITY_DN20294_c0_g1_i3; TRINITY_DN20613_c0_g1_i1; TRINITY_DN22641_c0_g2_i1; TRINITY_DN22658_c0_g1_i5; TRINITY_DN23131_c0_g2_i1; TRINITY_DN27519_c0_g1_i1; TRINITY_DN7814_c0_g1_i1
GO:0016042	lipid catabolic process	BP	2.87765e-05	2.42541	TRINITY_DN10068_c0_g1_i2; TRINITY_DN11137_c0_g1_i1; TRINITY_DN11310_c0_g1_i7; TRINITY_DN1413_c0_g1_i1; TRINITY_DN14933_c0_g1_i2; TRINITY_DN17002_c0_g2_i2; TRINITY_DN17562_c0_g1_i8; TRINITY_DN18514_c0_g1_i1; TRINITY_DN19742_c0_g1_i5; TRINITY_DN20709_c0_g1_i1; TRINITY_DN21178_c0_g1_i4; TRINITY_DN23857_c0_g3_i1; TRINITY_DN2589_c0_g1_i1; TRINITY_DN26145_c0_g1_i1; TRINITY_DN27787_c0_g1_i1; TRINITY_DN2…		GO:0006952	defense response	BP	3.27474e-05	1.60312	TRINITY_DN11302_c0_g1_i1; TRINITY_DN12129_c0_g1_i1; TRINITY_DN12311_c0_g1_i1; TRINITY_DN1236_c0_g1_i1; TRINITY_DN12663_c0_g1_i1; TRINITY_DN15732_c0_g1_i2; TRINITY_DN15915_c0_g1_i1; TRINITY_DN16824_c0_g3_i1; TRINITY_DN16877_c0_g2_i6; TRINITY_DN17056_c0_g3_i1; TRINITY_DN17207_c0_g1_i5; TRINITY_DN17542_c0_g2_i1; TRINITY_DN17765_c0_g1_i2; TRINITY_DN17852_c0_g1_i2; TRINITY_DN17930_c0_g1_i20; TRINITY_D…		GO:0016114	terpenoid biosynthetic process	BP	1.38788e-05	5.91252	TRINITY_DN14147_c0_g1_i1; TRINITY_DN19190_c0_g1_i4; TRINITY_DN22641_c0_g2_i1; TRINITY_DN23131_c0_g2_i1; TRINITY_DN23617_c0_g1_i11; TRINITY_DN24073_c0_g1_i9; TRINITY_DN4715_c0_g1_i1		GO:0031408	oxylipin biosynthetic process	BP	5e-06	3.6549	TRINITY_DN11927_c0_g1_i2; TRINITY_DN14722_c0_g1_i1; TRINITY_DN15456_c0_g2_i1; TRINITY_DN16365_c0_g1_i2; TRINITY_DN18897_c0_g1_i3; TRINITY_DN18897_c0_g2_i4; TRINITY_DN19623_c0_g1_i3; TRINITY_DN19623_c0_g2_i1; TRINITY_DN19623_c0_g3_i1; TRINITY_DN19623_c0_g5_i1; TRINITY_DN20411_c0_g1_i3; TRINITY_DN23977_c0_g1_i3; TRINITY_DN27084_c0_g1_i1
GO:0009759	indole glucosinolate biosynthetic process	BP	4.33873e-05	7.62271	TRINITY_DN21368_c0_g1_i2; TRINITY_DN21368_c0_g2_i1; TRINITY_DN21717_c0_g1_i15; TRINITY_DN22208_c0_g3_i1		GO:0071289	cellular response to nickel ion	BP	4.71036e-05	9.04368	TRINITY_DN10667_c0_g1_i2; TRINITY_DN10667_c0_g3_i1; TRINITY_DN5325_c0_g1_i1		GO:0009800	cinnamic acid biosynthetic process	BP	5.12325e-05	11.4027	TRINITY_DN10327_c0_g1_i3; TRINITY_DN21591_c0_g1_i1; TRINITY_DN904_c0_g1_i1		GO:0009768	photosynthesis, light harvesting in photosystem I	BP	7.49e-06	6.44081	TRINITY_DN10123_c0_g1_i1; TRINITY_DN13351_c0_g1_i1; TRINITY_DN16040_c0_g1_i2; TRINITY_DN6948_c0_g1_i2; TRINITY_DN8402_c0_g1_i2; TRINITY_DN9076_c0_g1_i1
GO:0042546	cell wall biogenesis	BP	7.30024e-05	3.51046	TRINITY_DN10139_c0_g1_i1; TRINITY_DN13733_c0_g1_i5; TRINITY_DN14185_c0_g1_i1; TRINITY_DN14562_c0_g1_i1; TRINITY_DN18227_c0_g1_i7; TRINITY_DN18227_c0_g2_i1; TRINITY_DN18567_c0_g1_i9; TRINITY_DN20470_c0_g1_i1; TRINITY_DN20470_c2_g2_i2; TRINITY_DN20470_c2_g3_i1		GO:0071966	fungal-type cell wall polysaccharide metabolic process	BP	4.71036e-05	9.04368	TRINITY_DN1251_c0_g1_i1; TRINITY_DN1303_c0_g1_i1; TRINITY_DN6100_c0_g1_i1		GO:0031408	oxylipin biosynthetic process	BP	6.90473e-05	4.34389	TRINITY_DN14722_c0_g1_i1; TRINITY_DN15456_c0_g2_i1; TRINITY_DN17179_c0_g1_i12; TRINITY_DN17370_c0_g1_i4; TRINITY_DN18897_c0_g2_i4; TRINITY_DN19623_c0_g1_i3; TRINITY_DN19623_c0_g2_i1; TRINITY_DN19623_c0_g5_i1		GO:0060145	viral gene silencing in virus induced gene silencing	BP	1.8e-05	5.16606	TRINITY_DN19235_c0_g1_i3; TRINITY_DN19235_c0_g2_i1; TRINITY_DN20423_c0_g1_i1; TRINITY_DN20535_c0_g1_i7; TRINITY_DN23668_c0_g2_i1; TRINITY_DN24335_c3_g1_i3; TRINITY_DN24335_c3_g2_i3
GO:0006636	unsaturated fatty acid biosynthetic process	BP	8.1881e-05	4.44658	TRINITY_DN1066_c0_g1_i1; TRINITY_DN11840_c0_g1_i1; TRINITY_DN13226_c0_g1_i2; TRINITY_DN1617_c0_g1_i1; TRINITY_DN16365_c0_g1_i2; TRINITY_DN18978_c0_g1_i2; TRINITY_DN27913_c0_g1_i1		GO:0046655	folic acid metabolic process	BP	7.09365e-05	6.89043	TRINITY_DN15695_c0_g1_i1; TRINITY_DN16892_c0_g1_i1; TRINITY_DN21680_c0_g1_i7; TRINITY_DN23045_c0_g1_i13		GO:0016042	lipid catabolic process	BP	7.68204e-05	2.82712	TRINITY_DN10068_c0_g1_i2; TRINITY_DN11310_c0_g1_i7; TRINITY_DN12765_c0_g1_i1; TRINITY_DN16024_c0_g1_i3; TRINITY_DN17002_c0_g2_i2; TRINITY_DN17179_c0_g1_i12; TRINITY_DN23751_c0_g2_i1; TRINITY_DN27787_c0_g1_i1; TRINITY_DN27791_c0_g1_i1; TRINITY_DN27999_c0_g1_i1; TRINITY_DN5863_c0_g1_i1; TRINITY_DN6602_c0_g1_i1; TRINITY_DN7645_c0_g1_i1; TRINITY_DN9196_c0_g1_i2; TRINITY_DN9867_c0_g1_i1		GO:0010411	xyloglucan metabolic process	BP	1.86e-05	3.93605	TRINITY_DN11203_c0_g1_i1; TRINITY_DN12438_c0_g1_i7; TRINITY_DN18227_c0_g1_i7; TRINITY_DN18227_c0_g2_i1; TRINITY_DN19812_c0_g1_i1; TRINITY_DN20163_c0_g1_i1; TRINITY_DN20470_c0_g1_i1; TRINITY_DN20470_c2_g2_i2; TRINITY_DN20470_c2_g3_i1; TRINITY_DN20687_c0_g1_i1
GO:0009684	indoleacetic acid biosynthetic process	BP	0.000108526	6.66987	TRINITY_DN21368_c0_g1_i2; TRINITY_DN21368_c0_g2_i1; TRINITY_DN21717_c0_g1_i15; TRINITY_DN22208_c0_g3_i1		GO:0010038	response to metal ion	BP	7.20814e-05	4.44251	TRINITY_DN11317_c0_g1_i1; TRINITY_DN11940_c0_g1_i1; TRINITY_DN18784_c0_g3_i2; TRINITY_DN19864_c0_g1_i2; TRINITY_DN20411_c0_g2_i7; TRINITY_DN20961_c0_g1_i8; TRINITY_DN20961_c0_g4_i1		GO:0042742	defense response to bacterium	BP	8.49613e-05	2.14834	TRINITY_DN13867_c0_g1_i1; TRINITY_DN13893_c0_g1_i1; TRINITY_DN14690_c0_g1_i2; TRINITY_DN15456_c0_g2_i1; TRINITY_DN16377_c0_g1_i15; TRINITY_DN17542_c0_g2_i1; TRINITY_DN18953_c0_g1_i4; TRINITY_DN19532_c0_g4_i1; TRINITY_DN19587_c0_g1_i4; TRINITY_DN20014_c0_g2_i2; TRINITY_DN20014_c0_g3_i1; TRINITY_DN20014_c0_g4_i1; TRINITY_DN20468_c0_g3_i3; TRINITY_DN20841_c0_g2_i2; TRINITY_DN21368_c0_g1_i2; TRINITY_…		GO:0009800	cinnamic acid biosynthetic process	BP	2.41e-05	7.8721	TRINITY_DN10327_c0_g1_i3; TRINITY_DN20206_c0_g1_i1; TRINITY_DN20206_c0_g2_i1; TRINITY_DN21591_c0_g1_i1
GO:0048830	adventitious root development	BP	0.000108526	6.66987	TRINITY_DN21368_c0_g1_i2; TRINITY_DN21368_c0_g2_i1; TRINITY_DN21717_c0_g1_i15; TRINITY_DN22208_c0_g3_i1		GO:0009698	phenylpropanoid metabolic process	BP	9.41805e-05	4.8233	TRINITY_DN11488_c0_g1_i1; TRINITY_DN14764_c0_g1_i1; TRINITY_DN15656_c0_g1_i1; TRINITY_DN18884_c0_g1_i3; TRINITY_DN20337_c0_g1_i1; TRINITY_DN22755_c0_g1_i12		GO:0031222	arabinan catabolic process	BP	0.000115384	9.77376	TRINITY_DN1367_c0_g1_i2; TRINITY_DN16982_c0_g1_i1; TRINITY_DN23846_c0_g3_i1		GO:0019432	triglyceride biosynthetic process	BP	8.21e-05	3.6646	TRINITY_DN14366_c0_g1_i1; TRINITY_DN15285_c0_g1_i1; TRINITY_DN15734_c0_g1_i1; TRINITY_DN23539_c0_g1_i2; TRINITY_DN23539_c1_g1_i8; TRINITY_DN23539_c1_g5_i1; TRINITY_DN2543_c0_g1_i1; TRINITY_DN6166_c0_g1_i1; TRINITY_DN9795_c0_g1_i3
GO:0009277	fungal-type cell wall	CC	6.45272e-08	7.06222	TRINITY_DN1251_c0_g1_i1; TRINITY_DN13221_c0_g1_i1; TRINITY_DN2766_c0_g1_i1; TRINITY_DN28316_c0_g1_i1; TRINITY_DN6100_c0_g1_i1; TRINITY_DN6347_c0_g1_i1; TRINITY_DN6916_c0_g1_i1; TRINITY_DN8948_c0_g1_i1; TRINITY_DN8948_c0_g2_i1		GO:0009277	fungal-type cell wall	CC	9.50007e-09	7.09309	TRINITY_DN1251_c0_g1_i1; TRINITY_DN1303_c0_g1_i1; TRINITY_DN13221_c0_g1_i1; TRINITY_DN2766_c0_g1_i1; TRINITY_DN28316_c0_g1_i1; TRINITY_DN6100_c0_g1_i1; TRINITY_DN6347_c0_g1_i1; TRINITY_DN6916_c0_g1_i1; TRINITY_DN8948_c0_g1_i1; TRINITY_DN8948_c0_g2_i1		GO:0048046	apoplast	CC	4.00781e-08	2.7567	TRINITY_DN11338_c0_g1_i1; TRINITY_DN11785_c0_g1_i1; TRINITY_DN12066_c0_g1_i1; TRINITY_DN12651_c0_g1_i1; TRINITY_DN13477_c0_g1_i1; TRINITY_DN1402_c0_g1_i1; TRINITY_DN14089_c0_g1_i1; TRINITY_DN14204_c0_g1_i2; TRINITY_DN14800_c0_g1_i2; TRINITY_DN15656_c0_g1_i1; TRINITY_DN16340_c0_g1_i1; TRINITY_DN16666_c0_g1_i3; TRINITY_DN17542_c0_g2_i1; TRINITY_DN17659_c0_g1_i1; TRINITY_DN17933_c0_g1_i1; TRINITY_DN…		GO:0005618	cell wall	CC	2.16e-12	2.32344	TRINITY_DN10011_c0_g1_i1; TRINITY_DN10159_c0_g1_i1; TRINITY_DN10270_c0_g1_i2; TRINITY_DN10673_c0_g2_i1; TRINITY_DN11003_c0_g1_i1; TRINITY_DN11093_c0_g1_i1; TRINITY_DN11203_c0_g1_i1; TRINITY_DN11477_c0_g1_i2; TRINITY_DN12241_c0_g1_i1; TRINITY_DN12438_c0_g1_i7; TRINITY_DN14089_c0_g1_i1; TRINITY_DN14673_c0_g1_i1; TRINITY_DN14697_c0_g1_i1; TRINITY_DN14800_c0_g1_i2; TRINITY_DN15400_c0_g1_i4; TRINITY_D…
GO:0005576	extracellular region	CC	8.27714e-08	1.84858	TRINITY_DN10966_c0_g1_i2; TRINITY_DN11003_c0_g1_i1; TRINITY_DN11046_c0_g1_i1; TRINITY_DN12458_c0_g1_i1; TRINITY_DN1251_c0_g1_i1; TRINITY_DN12590_c0_g1_i1; TRINITY_DN13064_c0_g1_i1; TRINITY_DN13086_c0_g1_i1; TRINITY_DN13233_c0_g1_i1; TRINITY_DN1367_c0_g1_i2; TRINITY_DN13822_c0_g1_i2; TRINITY_DN1413_c0_g1_i1; TRINITY_DN14246_c0_g1_i1; TRINITY_DN14933_c0_g1_i2; TRINITY_DN16070_c0_g1_i1; TRINITY_DN16…		GO:0048046	apoplast	CC	1.06571e-08	2.25264	TRINITY_DN10016_c1_g1_i1; TRINITY_DN11009_c0_g1_i1; TRINITY_DN11338_c0_g1_i1; TRINITY_DN11488_c0_g1_i1; TRINITY_DN11877_c0_g1_i1; TRINITY_DN12066_c0_g1_i1; TRINITY_DN12438_c0_g1_i7; TRINITY_DN12651_c0_g1_i1; TRINITY_DN13959_c0_g1_i3; TRINITY_DN1402_c0_g1_i1; TRINITY_DN14084_c0_g1_i1; TRINITY_DN14673_c0_g1_i1; TRINITY_DN14764_c0_g1_i1; TRINITY_DN15160_c0_g1_i1; TRINITY_DN15656_c0_g1_i1; TRINITY_DN…		GO:0005576	extracellular region	CC	1.43574e-07	2.13534	TRINITY_DN10966_c0_g1_i2; TRINITY_DN11003_c0_g1_i1; TRINITY_DN12000_c0_g1_i5; TRINITY_DN12609_c0_g1_i1; TRINITY_DN12765_c0_g1_i1; TRINITY_DN13517_c0_g1_i3; TRINITY_DN1367_c0_g1_i2; TRINITY_DN13822_c0_g1_i2; TRINITY_DN14246_c0_g1_i1; TRINITY_DN14639_c0_g1_i1; TRINITY_DN16024_c0_g1_i3; TRINITY_DN16070_c0_g1_i1; TRINITY_DN16553_c0_g1_i2; TRINITY_DN16667_c0_g1_i5; TRINITY_DN16982_c0_g1_i1; TRINITY_DN…		GO:0005576	extracellular region	CC	3.76e-08	1.81324	TRINITY_DN10673_c0_g2_i1; TRINITY_DN11003_c0_g1_i1; TRINITY_DN12000_c0_g1_i5; TRINITY_DN12241_c0_g1_i1; TRINITY_DN12458_c0_g1_i1; TRINITY_DN1251_c0_g1_i1; TRINITY_DN12982_c0_g1_i1; TRINITY_DN13086_c0_g1_i1; TRINITY_DN13117_c0_g1_i1; TRINITY_DN13439_c0_g1_i1; TRINITY_DN13517_c0_g1_i3; TRINITY_DN13984_c0_g1_i1; TRINITY_DN1413_c0_g1_i1; TRINITY_DN14501_c0_g1_i1; TRINITY_DN14697_c0_g1_i1; TRINITY_DN1…
GO:0005887	integral component of plasma membrane	CC	3.50407e-05	2.30327	TRINITY_DN10035_c0_g1_i1; TRINITY_DN11702_c0_g1_i3; TRINITY_DN11933_c0_g1_i1; TRINITY_DN13676_c0_g1_i1; TRINITY_DN14342_c0_g1_i1; TRINITY_DN16987_c0_g1_i5; TRINITY_DN18268_c1_g1_i4; TRINITY_DN18502_c0_g2_i1; TRINITY_DN18572_c0_g2_i1; TRINITY_DN18910_c0_g1_i1; TRINITY_DN19637_c0_g1_i11; TRINITY_DN21168_c0_g2_i1; TRINITY_DN21324_c0_g1_i3; TRINITY_DN21450_c0_g4_i3; TRINITY_DN21627_c0_g3_i4; TRINITY_…		GO:0005576	extracellular region	CC	1.47243e-08	1.85164	TRINITY_DN10966_c0_g1_i2; TRINITY_DN1236_c0_g1_i1; TRINITY_DN12458_c0_g1_i1; TRINITY_DN1251_c0_g1_i1; TRINITY_DN12609_c0_g1_i1; TRINITY_DN12765_c0_g1_i1; TRINITY_DN1303_c0_g1_i1; TRINITY_DN13064_c0_g1_i1; TRINITY_DN13086_c0_g1_i1; TRINITY_DN13117_c0_g1_i1; TRINITY_DN13233_c0_g1_i1; TRINITY_DN13439_c0_g1_i1; TRINITY_DN13517_c0_g1_i3; TRINITY_DN1367_c0_g1_i2; TRINITY_DN13822_c0_g1_i2; TRINITY_DN147…		GO:0005618	cell wall	CC	1.73984e-05	2.08999	TRINITY_DN11003_c0_g1_i1; TRINITY_DN12066_c0_g1_i1; TRINITY_DN12651_c0_g1_i1; TRINITY_DN13822_c0_g1_i2; TRINITY_DN14089_c0_g1_i1; TRINITY_DN14204_c0_g1_i2; TRINITY_DN14246_c0_g1_i1; TRINITY_DN14502_c0_g1_i4; TRINITY_DN14800_c0_g1_i2; TRINITY_DN16340_c0_g1_i1; TRINITY_DN16553_c0_g1_i2; TRINITY_DN16982_c0_g1_i1; TRINITY_DN17765_c0_g1_i2; TRINITY_DN18322_c0_g1_i1; TRINITY_DN18529_c0_g3_i1; TRINITY_D…		GO:0016021	integral component of membrane	CC	1.79e-06	1.24393	TRINITY_DN10022_c0_g1_i1; TRINITY_DN10034_c0_g1_i2; TRINITY_DN10123_c0_g1_i1; TRINITY_DN10242_c0_g1_i1; TRINITY_DN10370_c0_g1_i1; TRINITY_DN10410_c0_g1_i1; TRINITY_DN10531_c0_g1_i1; TRINITY_DN10628_c0_g1_i2; TRINITY_DN10716_c0_g1_i2; TRINITY_DN11032_c0_g1_i1; TRINITY_DN11113_c0_g1_i2; TRINITY_DN11147_c0_g1_i1; TRINITY_DN11154_c0_g1_i1; TRINITY_DN11220_c0_g1_i1; TRINITY_DN11327_c0_g1_i1; TRINITY_D…
GO:0005618	cell wall	CC	0.000508574	1.61803	TRINITY_DN10011_c0_g1_i1; TRINITY_DN11003_c0_g1_i1; TRINITY_DN11093_c0_g1_i1; TRINITY_DN12066_c0_g1_i1; TRINITY_DN12492_c0_g1_i1; TRINITY_DN13733_c0_g1_i5; TRINITY_DN13822_c0_g1_i2; TRINITY_DN13924_c0_g1_i1; TRINITY_DN14084_c0_g1_i1; TRINITY_DN14185_c0_g1_i1; TRINITY_DN14246_c0_g1_i1; TRINITY_DN14657_c0_g1_i2; TRINITY_DN16553_c0_g1_i2; TRINITY_DN16982_c0_g1_i1; TRINITY_DN17765_c0_g1_i2; TRINITY_D…		GO:0000943	retrotransposon nucleocapsid	CC	4.65921e-06	1.92114	TRINITY_DN12514_c0_g1_i1; TRINITY_DN12523_c0_g2_i1; TRINITY_DN12523_c0_g3_i1; TRINITY_DN15324_c0_g1_i1; TRINITY_DN15324_c0_g2_i1; TRINITY_DN15324_c0_g4_i1; TRINITY_DN16124_c0_g1_i1; TRINITY_DN17683_c0_g1_i3; TRINITY_DN18397_c0_g1_i2; TRINITY_DN18758_c3_g1_i3; TRINITY_DN19200_c1_g2_i1; TRINITY_DN19518_c2_g1_i1; TRINITY_DN19548_c2_g2_i1; TRINITY_DN19865_c1_g3_i2; TRINITY_DN20529_c0_g2_i1; TRINITY_D…		GO:0009505	plant-type cell wall	CC	8.27661e-05	2.54968	TRINITY_DN11029_c0_g1_i1; TRINITY_DN12651_c0_g1_i1; TRINITY_DN1367_c0_g1_i2; TRINITY_DN14502_c0_g1_i4; TRINITY_DN14800_c0_g1_i2; TRINITY_DN16070_c0_g1_i1; TRINITY_DN16176_c0_g1_i2; TRINITY_DN16340_c0_g1_i1; TRINITY_DN16982_c0_g1_i1; TRINITY_DN20687_c0_g1_i1; TRINITY_DN20866_c0_g1_i1; TRINITY_DN23292_c0_g1_i1; TRINITY_DN23292_c1_g1_i16; TRINITY_DN23365_c0_g1_i11; TRINITY_DN23575_c0_g3_i1; TRINITY_…		GO:0048046	apoplast	CC	2.11e-06	1.98965	TRINITY_DN10016_c1_g1_i1; TRINITY_DN11009_c0_g1_i1; TRINITY_DN11093_c0_g1_i1; TRINITY_DN11203_c0_g1_i1; TRINITY_DN11785_c0_g1_i1; TRINITY_DN11877_c0_g1_i1; TRINITY_DN12438_c0_g1_i7; TRINITY_DN13124_c0_g1_i2; TRINITY_DN14089_c0_g1_i1; TRINITY_DN14673_c0_g1_i1; TRINITY_DN14764_c0_g1_i1; TRINITY_DN14800_c0_g1_i2; TRINITY_DN16220_c0_g1_i18; TRINITY_DN17871_c0_g1_i1; TRINITY_DN18227_c0_g1_i7; TRINITY_…
GO:0016021	integral component of membrane	CC	0.000559094	1.18143	TRINITY_DN10034_c0_g1_i2; TRINITY_DN10119_c0_g1_i10; TRINITY_DN10123_c0_g1_i1; TRINITY_DN10242_c0_g1_i1; TRINITY_DN10346_c0_g1_i1; TRINITY_DN10370_c0_g1_i1; TRINITY_DN10410_c0_g1_i1; TRINITY_DN10497_c0_g2_i1; TRINITY_DN10499_c0_g1_i1; TRINITY_DN10531_c0_g1_i1; TRINITY_DN1066_c0_g1_i1; TRINITY_DN10959_c0_g1_i1; TRINITY_DN11084_c0_g1_i1; TRINITY_DN11147_c0_g1_i1; TRINITY_DN1124_c0_g1_i1; TRINITY_DN…		GO:0005618	cell wall	CC	8.1926e-06	1.78761	TRINITY_DN10270_c0_g1_i2; TRINITY_DN12066_c0_g1_i1; TRINITY_DN12438_c0_g1_i7; TRINITY_DN12651_c0_g1_i1; TRINITY_DN13822_c0_g1_i2; TRINITY_DN13959_c0_g1_i3; TRINITY_DN14084_c0_g1_i1; TRINITY_DN14673_c0_g1_i1; TRINITY_DN15160_c0_g1_i1; TRINITY_DN15400_c0_g1_i4; TRINITY_DN16220_c0_g1_i18; TRINITY_DN16235_c0_g1_i2; TRINITY_DN16824_c0_g3_i1; TRINITY_DN17040_c0_g1_i1; TRINITY_DN17224_c0_g1_i1; TRINITY_…		GO:0019897	extrinsic component of plasma membrane	CC	0.000622744	6.84163	TRINITY_DN12248_c0_g1_i1; TRINITY_DN12248_c0_g2_i1; TRINITY_DN12254_c0_g1_i1		GO:0009522	photosystem I	CC	3.14e-05	4.86218	TRINITY_DN10123_c0_g1_i1; TRINITY_DN12139_c0_g1_i1; TRINITY_DN13351_c0_g1_i1; TRINITY_DN14789_c0_g1_i2; TRINITY_DN16040_c0_g1_i2; TRINITY_DN6948_c0_g1_i2; TRINITY_DN9076_c0_g1_i1
GO:0048046	apoplast	CC	0.00240289	1.6125	TRINITY_DN11093_c0_g1_i1; TRINITY_DN11338_c0_g1_i1; TRINITY_DN11877_c0_g1_i1; TRINITY_DN12066_c0_g1_i1; TRINITY_DN12492_c0_g1_i1; TRINITY_DN13124_c0_g1_i2; TRINITY_DN13733_c0_g1_i5; TRINITY_DN13924_c0_g1_i1; TRINITY_DN1402_c0_g1_i1; TRINITY_DN14084_c0_g1_i1; TRINITY_DN14185_c0_g1_i1; TRINITY_DN14657_c0_g1_i2; TRINITY_DN15656_c0_g1_i1; TRINITY_DN16666_c0_g1_i3; TRINITY_DN17659_c0_g1_i1; TRINITY_DN…		GO:0036449	microtubule minus-end	CC	0.000219936	7.23495	TRINITY_DN21280_c0_g7_i2; TRINITY_DN24199_c0_g2_i1; TRINITY_DN24199_c0_g3_i1		GO:0000943	retrotransposon nucleocapsid	CC	0.0027481	1.77805	TRINITY_DN12514_c0_g1_i1; TRINITY_DN15324_c0_g1_i1; TRINITY_DN15324_c0_g2_i1; TRINITY_DN18860_c0_g3_i2; TRINITY_DN19518_c2_g1_i1; TRINITY_DN20743_c1_g1_i1; TRINITY_DN21100_c0_g2_i1; TRINITY_DN21373_c1_g1_i8; TRINITY_DN21735_c1_g3_i1; TRINITY_DN21735_c1_g4_i1; TRINITY_DN23142_c1_g2_i1; TRINITY_DN23157_c0_g1_i1; TRINITY_DN23274_c2_g1_i9; TRINITY_DN23948_c0_g1_i2; TRINITY_DN23975_c2_g2_i1; TRINITY_D…		GO:0000943	retrotransposon nucleocapsid	CC	0.000157783	1.72119	TRINITY_DN10165_c0_g1_i1; TRINITY_DN10974_c0_g1_i1; TRINITY_DN15324_c0_g4_i1; TRINITY_DN18758_c3_g3_i1; TRINITY_DN18860_c0_g3_i2; TRINITY_DN19200_c1_g2_i1; TRINITY_DN19518_c2_g1_i1; TRINITY_DN19865_c1_g3_i2; TRINITY_DN20719_c1_g1_i7; TRINITY_DN21124_c0_g1_i1; TRINITY_DN21280_c0_g6_i2; TRINITY_DN21373_c1_g2_i2; TRINITY_DN21494_c2_g3_i1; TRINITY_DN21494_c2_g4_i4; TRINITY_DN21494_c2_g5_i1; TRINITY_D…
GO:0019897	extrinsic component of plasma membrane	CC	0.00457159	4.00192	TRINITY_DN11818_c0_g1_i1; TRINITY_DN12248_c0_g1_i1; TRINITY_DN12254_c0_g1_i1		GO:0019897	extrinsic component of plasma membrane	CC	0.000688159	4.8233	TRINITY_DN11818_c0_g1_i1; TRINITY_DN12248_c0_g1_i1; TRINITY_DN23124_c0_g1_i11; TRINITY_DN28535_c0_g1_i1		GO:0070469	respiratory chain	CC	0.00464871	2.85068	TRINITY_DN1342_c0_g1_i1; TRINITY_DN23137_c0_g2_i1; TRINITY_DN24659_c0_g1_i1; TRINITY_DN28988_c0_g1_i1; TRINITY_DN7956_c0_g1_i1; TRINITY_DN8952_c0_g1_i1		GO:0009505	plant-type cell wall	CC	0.000455144	1.90691	TRINITY_DN10020_c0_g1_i1; TRINITY_DN12217_c0_g1_i1; TRINITY_DN14727_c0_g1_i1; TRINITY_DN14800_c0_g1_i2; TRINITY_DN16528_c0_g1_i12; TRINITY_DN17305_c0_g1_i2; TRINITY_DN17778_c0_g1_i2; TRINITY_DN17871_c0_g1_i1; TRINITY_DN18093_c0_g1_i1; TRINITY_DN18144_c0_g1_i1; TRINITY_DN19026_c0_g1_i1; TRINITY_DN19941_c0_g1_i1; TRINITY_DN20079_c0_g1_i1; TRINITY_DN20687_c0_g1_i1; TRINITY_DN21376_c0_g1_i1; TRINITY_…
GO:0009522	photosystem I	CC	0.00678078	3.13876	TRINITY_DN10123_c0_g1_i1; TRINITY_DN12139_c0_g1_i1; TRINITY_DN16040_c0_g1_i2; TRINITY_DN6948_c0_g1_i2		GO:0043231	intracellular membrane-bounded organelle	CC	0.000892953	1.96297	TRINITY_DN10076_c0_g1_i1; TRINITY_DN10624_c0_g1_i2; TRINITY_DN11458_c0_g1_i1; TRINITY_DN13410_c0_g1_i1; TRINITY_DN15084_c0_g1_i1; TRINITY_DN16570_c0_g1_i1; TRINITY_DN18588_c0_g1_i3; TRINITY_DN19593_c1_g1_i3; TRINITY_DN19630_c1_g2_i9; TRINITY_DN21322_c0_g1_i18; TRINITY_DN21622_c0_g1_i3; TRINITY_DN21638_c0_g2_i9; TRINITY_DN21638_c0_g3_i1; TRINITY_DN21747_c0_g2_i1; TRINITY_DN22675_c0_g1_i7; TRINITY_…		GO:0009522	photosystem I	CC	0.00552333	4.02449	TRINITY_DN13351_c0_g1_i1; TRINITY_DN14789_c0_g1_i2; TRINITY_DN16508_c0_g2_i5		GO:0009898	cytoplasmic side of plasma membrane	CC	0.00138868	3.69005	TRINITY_DN18967_c0_g1_i3; TRINITY_DN19573_c0_g1_i4; TRINITY_DN21280_c0_g7_i2; TRINITY_DN22519_c0_g2_i13; TRINITY_DN24199_c0_g3_i1
GO:0005623	cell	CC	0.00678078	3.13876	TRINITY_DN14482_c0_g1_i1; TRINITY_DN26628_c0_g1_i1; TRINITY_DN8090_c0_g1_i1; TRINITY_DN9890_c0_g1_i1		GO:0010330	cellulose synthase complex	CC	0.00134341	5.16782	TRINITY_DN21280_c0_g7_i2; TRINITY_DN24199_c0_g2_i1; TRINITY_DN24199_c0_g3_i1		GO:0016021	integral component of membrane	CC	0.0166476	1.15515	TRINITY_DN10022_c0_g1_i1; TRINITY_DN10034_c0_g1_i2; TRINITY_DN10302_c0_g1_i1; TRINITY_DN10346_c0_g1_i1; TRINITY_DN10363_c0_g1_i5; TRINITY_DN10653_c0_g1_i1; TRINITY_DN10716_c0_g1_i2; TRINITY_DN10959_c0_g1_i1; TRINITY_DN11142_c0_g1_i3; TRINITY_DN11147_c0_g1_i1; TRINITY_DN11325_c0_g1_i1; TRINITY_DN11420_c0_g1_i2; TRINITY_DN11537_c0_g2_i1; TRINITY_DN11645_c0_g1_i1; TRINITY_DN11697_c0_g1_i1; TRINITY_D…		GO:0009277	fungal-type cell wall	CC	0.00199359	3.47298	TRINITY_DN1251_c0_g1_i1; TRINITY_DN13221_c0_g1_i1; TRINITY_DN28316_c0_g1_i1; TRINITY_DN6916_c0_g1_i1; TRINITY_DN8948_c0_g1_i1
GO:0043231	intracellular membrane-bounded organelle	CC	0.00765528	1.75795	TRINITY_DN11933_c0_g1_i1; TRINITY_DN14029_c0_g1_i3; TRINITY_DN16159_c0_g3_i1; TRINITY_DN18588_c0_g1_i3; TRINITY_DN18984_c0_g2_i1; TRINITY_DN19630_c0_g1_i1; TRINITY_DN19630_c1_g1_i2; TRINITY_DN19630_c1_g2_i9; TRINITY_DN20014_c0_g2_i2; TRINITY_DN20014_c0_g3_i1; TRINITY_DN20014_c0_g4_i1; TRINITY_DN20270_c0_g1_i1; TRINITY_DN21279_c0_g1_i3; TRINITY_DN22361_c1_g2_i6; TRINITY_DN22981_c0_g1_i18; TRINITY_…		GO:0005623	cell	CC	0.0103474	2.83723	TRINITY_DN11023_c0_g1_i3; TRINITY_DN24009_c1_g1_i1; TRINITY_DN26628_c0_g1_i1; TRINITY_DN9890_c0_g1_i1		GO:0005887	integral component of plasma membrane	CC	0.019235	1.80475	TRINITY_DN11702_c0_g1_i3; TRINITY_DN14204_c0_g1_i2; TRINITY_DN17902_c0_g1_i1; TRINITY_DN18268_c1_g1_i4; TRINITY_DN18910_c0_g1_i1; TRINITY_DN19019_c0_g1_i2; TRINITY_DN21168_c0_g2_i1; TRINITY_DN21450_c0_g4_i3; TRINITY_DN21576_c1_g8_i2; TRINITY_DN22240_c0_g2_i1; TRINITY_DN23160_c0_g2_i2		GO:0009523	photosystem II	CC	0.00279669	2.75523	TRINITY_DN12139_c0_g1_i1; TRINITY_DN13351_c0_g1_i1; TRINITY_DN14789_c0_g1_i2; TRINITY_DN16040_c0_g1_i2; TRINITY_DN6948_c0_g1_i2; TRINITY_DN8402_c0_g1_i2; TRINITY_DN9076_c0_g1_i1
GO:0016165	linoleate 13S-lipoxygenase activity	MF	4.30382e-06	8.33734	TRINITY_DN14722_c0_g1_i1; TRINITY_DN19623_c0_g1_i3; TRINITY_DN19623_c0_g2_i1; TRINITY_DN19623_c0_g3_i1; TRINITY_DN19623_c0_g5_i1		GO:0102985	Delta12-fatty-acid desaturase activity	MF	0	12.0582	TRINITY_DN11840_c0_g1_i1; TRINITY_DN1617_c0_g1_i1; TRINITY_DN404_c0_g1_i1; TRINITY_DN5014_c0_g1_i1		GO:0004866	endopeptidase inhibitor activity	MF	3.02842e-10	19.5475	TRINITY_DN11279_c0_g1_i1; TRINITY_DN14089_c0_g1_i1; TRINITY_DN19017_c0_g1_i1; TRINITY_DN21274_c0_g1_i1; TRINITY_DN21274_c0_g2_i2; TRINITY_DN25599_c0_g1_i1		GO:0016165	linoleate 13S-lipoxygenase activity	MF	2.28e-07	8.85611	TRINITY_DN14722_c0_g1_i1; TRINITY_DN19623_c0_g1_i3; TRINITY_DN19623_c0_g2_i1; TRINITY_DN19623_c0_g3_i1; TRINITY_DN19623_c0_g5_i1; TRINITY_DN23977_c0_g1_i3
GO:0015145	monosaccharide transmembrane transporter activity	MF	1.32173e-05	8.89317	TRINITY_DN10035_c0_g1_i1; TRINITY_DN11702_c0_g1_i3; TRINITY_DN18910_c0_g1_i1; TRINITY_DN23541_c0_g2_i1		GO:0052716	hydroquinone:oxygen oxidoreductase activity	MF	3.0364e-08	7.23495	TRINITY_DN11488_c0_g1_i1; TRINITY_DN14764_c0_g1_i1; TRINITY_DN15656_c0_g1_i1; TRINITY_DN17659_c0_g1_i1; TRINITY_DN20337_c0_g1_i1; TRINITY_DN25741_c0_g1_i1; TRINITY_DN28685_c0_g1_i1; TRINITY_DN6132_c0_g1_i1; TRINITY_DN7533_c0_g1_i1		GO:0052716	hydroquinone:oxygen oxidoreductase activity	MF	1.43035e-06	9.12217	TRINITY_DN13477_c0_g1_i1; TRINITY_DN15656_c0_g1_i1; TRINITY_DN17659_c0_g1_i1; TRINITY_DN17933_c0_g1_i1; TRINITY_DN20337_c0_g1_i1; TRINITY_DN6132_c0_g1_i1		GO:0010333	terpene synthase activity	MF	8.02e-07	5.13398	TRINITY_DN16877_c0_g1_i14; TRINITY_DN16877_c0_g2_i6; TRINITY_DN18877_c0_g1_i6; TRINITY_DN19190_c0_g1_i4; TRINITY_DN19348_c0_g1_i6; TRINITY_DN19961_c1_g2_i2; TRINITY_DN20294_c0_g1_i3; TRINITY_DN23131_c0_g2_i1; TRINITY_DN27519_c0_g1_i1; TRINITY_DN7814_c0_g1_i1
GO:0003700	DNA-binding transcription factor activity	MF	1.65258e-05	1.49204	TRINITY_DN10065_c0_g1_i1; TRINITY_DN10166_c0_g1_i1; TRINITY_DN10184_c0_g1_i1; TRINITY_DN10301_c0_g1_i1; TRINITY_DN10399_c0_g1_i1; TRINITY_DN10496_c0_g1_i1; TRINITY_DN10776_c0_g1_i3; TRINITY_DN10921_c0_g1_i1; TRINITY_DN10952_c0_g1_i1; TRINITY_DN10989_c0_g1_i1; TRINITY_DN11014_c0_g1_i1; TRINITY_DN11033_c0_g1_i1; TRINITY_DN11122_c0_g1_i1; TRINITY_DN11309_c0_g1_i1; TRINITY_DN11472_c0_g1_i1; TRINITY_D…		GO:0004190	aspartic-type endopeptidase activity	MF	9.05957e-07	1.85988	TRINITY_DN10360_c0_g1_i1; TRINITY_DN10360_c0_g2_i1; TRINITY_DN12514_c0_g1_i1; TRINITY_DN12523_c0_g2_i1; TRINITY_DN12523_c0_g3_i1; TRINITY_DN14274_c0_g1_i1; TRINITY_DN15324_c0_g1_i1; TRINITY_DN15324_c0_g2_i1; TRINITY_DN15324_c0_g4_i1; TRINITY_DN15675_c0_g1_i1; TRINITY_DN16124_c0_g1_i1; TRINITY_DN16176_c0_g1_i2; TRINITY_DN17683_c0_g1_i3; TRINITY_DN18397_c0_g1_i2; TRINITY_DN18758_c3_g1_i3; TRINITY_D…		GO:0016722	oxidoreductase activity, oxidizing metal ions	MF	2.44666e-06	8.55204	TRINITY_DN13477_c0_g1_i1; TRINITY_DN15656_c0_g1_i1; TRINITY_DN17659_c0_g1_i1; TRINITY_DN17933_c0_g1_i1; TRINITY_DN20337_c0_g1_i1; TRINITY_DN6132_c0_g1_i1		GO:0004190	aspartic-type endopeptidase activity	MF	8.51e-07	1.85166	TRINITY_DN10020_c0_g1_i1; TRINITY_DN10165_c0_g1_i1; TRINITY_DN10974_c0_g1_i1; TRINITY_DN14274_c0_g1_i1; TRINITY_DN14800_c0_g1_i2; TRINITY_DN14968_c0_g1_i1; TRINITY_DN15324_c0_g4_i1; TRINITY_DN15675_c0_g1_i1; TRINITY_DN18144_c0_g1_i1; TRINITY_DN18154_c0_g1_i2; TRINITY_DN18758_c3_g3_i1; TRINITY_DN18860_c0_g3_i2; TRINITY_DN19200_c1_g2_i1; TRINITY_DN19467_c0_g2_i1; TRINITY_DN19518_c2_g1_i1; TRINITY_D…
GO:0032440	2-alkenal reductase [NAD(P)] activity	MF	3.14333e-05	10.0048	TRINITY_DN16231_c0_g1_i6; TRINITY_DN22596_c0_g2_i19; TRINITY_DN23011_c1_g1_i9		GO:0016722	oxidoreductase activity, oxidizing metal ions	MF	1.20858e-06	6.02912	TRINITY_DN11488_c0_g1_i1; TRINITY_DN14764_c0_g1_i1; TRINITY_DN15656_c0_g1_i1; TRINITY_DN17659_c0_g1_i1; TRINITY_DN17871_c0_g1_i1; TRINITY_DN20337_c0_g1_i1; TRINITY_DN25741_c0_g1_i1; TRINITY_DN6132_c0_g1_i1		GO:0016165	linoleate 13S-lipoxygenase activity	MF	8.01549e-06	11.4027	TRINITY_DN14722_c0_g1_i1; TRINITY_DN19623_c0_g1_i3; TRINITY_DN19623_c0_g2_i1; TRINITY_DN19623_c0_g5_i1		GO:0030599	pectinesterase activity	MF	1.72e-06	4.47895	TRINITY_DN10673_c0_g2_i1; TRINITY_DN16235_c0_g1_i2; TRINITY_DN18048_c0_g1_i1; TRINITY_DN18704_c0_g1_i2; TRINITY_DN20323_c1_g1_i3; TRINITY_DN20954_c0_g1_i1; TRINITY_DN23888_c0_g1_i2; TRINITY_DN26209_c0_g1_i1; TRINITY_DN26238_c0_g1_i1; TRINITY_DN27996_c0_g1_i1; TRINITY_DN3890_c0_g1_i1
GO:0016717	oxidoreductase activity, acting on paired donors, with oxidation of a pair of donors resulting in the reduction of molecular oxygen to two molecules of water	MF	3.14333e-05	10.0048	TRINITY_DN16365_c0_g1_i2; TRINITY_DN18978_c0_g1_i2; TRINITY_DN27913_c0_g1_i1		GO:0005506	iron ion binding	MF	3.79268e-06	1.96602	TRINITY_DN10247_c0_g1_i1; TRINITY_DN10429_c0_g1_i2; TRINITY_DN11700_c0_g1_i4; TRINITY_DN11948_c0_g1_i1; TRINITY_DN12210_c0_g1_i1; TRINITY_DN12501_c0_g1_i1; TRINITY_DN12814_c0_g1_i2; TRINITY_DN13697_c0_g1_i1; TRINITY_DN14565_c0_g1_i1; TRINITY_DN14582_c0_g1_i1; TRINITY_DN1507_c0_g1_i1; TRINITY_DN15336_c0_g1_i1; TRINITY_DN17392_c0_g1_i1; TRINITY_DN17650_c0_g2_i2; TRINITY_DN18177_c0_g1_i4; TRINITY_DN…		GO:0046556	alpha-L-arabinofuranosidase activity	MF	9.16499e-06	8.77132	TRINITY_DN12609_c0_g1_i1; TRINITY_DN1367_c0_g1_i2; TRINITY_DN16982_c0_g1_i1; TRINITY_DN20687_c0_g1_i1; TRINITY_DN23846_c0_g3_i1		GO:0045330	aspartyl esterase activity	MF	1.72e-06	4.47895	TRINITY_DN10673_c0_g2_i1; TRINITY_DN16235_c0_g1_i2; TRINITY_DN18048_c0_g1_i1; TRINITY_DN18704_c0_g1_i2; TRINITY_DN20323_c1_g1_i3; TRINITY_DN20954_c0_g1_i1; TRINITY_DN23888_c0_g1_i2; TRINITY_DN26209_c0_g1_i1; TRINITY_DN26238_c0_g1_i1; TRINITY_DN27996_c0_g1_i1; TRINITY_DN3890_c0_g1_i1
GO:0004866	endopeptidase inhibitor activity	MF	4.33873e-05	7.62271	TRINITY_DN11279_c0_g1_i1; TRINITY_DN19017_c0_g1_i1; TRINITY_DN21274_c0_g1_i1; TRINITY_DN21274_c0_g2_i2		GO:0045735	nutrient reservoir activity	MF	4.7396e-06	4.14502	TRINITY_DN10360_c0_g1_i1; TRINITY_DN10360_c0_g2_i1; TRINITY_DN12066_c0_g1_i1; TRINITY_DN14084_c0_g1_i1; TRINITY_DN15160_c0_g1_i1; TRINITY_DN15675_c0_g1_i1; TRINITY_DN21382_c0_g1_i2; TRINITY_DN21397_c0_g2_i5; TRINITY_DN28834_c0_g1_i1; TRINITY_DN4869_c0_g1_i1; TRINITY_DN6614_c0_g1_i1		GO:0009044	xylan 1,4-beta-xylosidase activity	MF	1.54441e-05	8.1448	TRINITY_DN12609_c0_g1_i1; TRINITY_DN1367_c0_g1_i2; TRINITY_DN16982_c0_g1_i1; TRINITY_DN20687_c0_g1_i1; TRINITY_DN23846_c0_g3_i1		GO:0004866	endopeptidase inhibitor activity	MF	2.37e-06	8.43439	TRINITY_DN14089_c0_g1_i1; TRINITY_DN19017_c0_g1_i1; TRINITY_DN19017_c0_g2_i2; TRINITY_DN21274_c0_g1_i1; TRINITY_DN21274_c0_g2_i2
GO:0030570	pectate lyase activity	MF	5.82904e-05	6.06352	TRINITY_DN11651_c0_g1_i1; TRINITY_DN14375_c0_g1_i1; TRINITY_DN15435_c0_g1_i1; TRINITY_DN18363_c0_g1_i1; TRINITY_DN3037_c0_g1_i1		GO:0004364	glutathione transferase activity	MF	9.75188e-06	3.48349	TRINITY_DN11317_c0_g1_i1; TRINITY_DN13002_c0_g1_i1; TRINITY_DN16075_c0_g1_i1; TRINITY_DN17239_c0_g1_i1; TRINITY_DN17542_c0_g2_i1; TRINITY_DN18784_c0_g2_i3; TRINITY_DN18784_c0_g3_i2; TRINITY_DN18784_c0_g4_i2; TRINITY_DN19864_c0_g1_i2; TRINITY_DN20961_c0_g1_i8; TRINITY_DN20961_c0_g4_i1; TRINITY_DN22479_c0_g1_i13; TRINITY_DN6468_c0_g1_i1		GO:0047251	thiohydroximate beta-D-glucosyltransferase activity	MF	1.76939e-05	13.6833	TRINITY_DN20014_c0_g2_i2; TRINITY_DN20014_c0_g3_i1; TRINITY_DN20014_c0_g4_i1		GO:0047196	long-chain-alcohol O-fatty-acyltransferase activity	MF	8.8e-06	7.38009	TRINITY_DN14366_c0_g1_i1; TRINITY_DN15285_c0_g1_i1; TRINITY_DN15734_c0_g1_i1; TRINITY_DN7955_c0_g1_i1; TRINITY_DN9795_c0_g1_i3
GO:0005199	structural constituent of cell wall	MF	8.1811e-05	5.00241	TRINITY_DN2766_c0_g1_i1; TRINITY_DN28316_c0_g1_i1; TRINITY_DN6347_c0_g1_i1; TRINITY_DN6916_c0_g1_i1; TRINITY_DN8948_c0_g1_i1; TRINITY_DN8948_c0_g2_i1		GO:0020037	heme binding	MF	1.01025e-05	1.85511	TRINITY_DN1066_c0_g1_i1; TRINITY_DN11700_c0_g1_i4; TRINITY_DN11763_c0_g1_i1; TRINITY_DN11948_c0_g1_i1; TRINITY_DN12210_c0_g1_i1; TRINITY_DN12501_c0_g1_i1; TRINITY_DN12814_c0_g1_i2; TRINITY_DN13221_c0_g1_i1; TRINITY_DN13697_c0_g1_i1; TRINITY_DN14565_c0_g1_i1; TRINITY_DN1507_c0_g1_i1; TRINITY_DN15336_c0_g1_i1; TRINITY_DN16070_c0_g1_i1; TRINITY_DN16509_c0_g1_i1; TRINITY_DN17392_c0_g1_i1; TRINITY_DN1…		GO:0102659	UDP-glucose: 4-methylthiobutylhydroximate S-glucosyltransferase activity	MF	1.76939e-05	13.6833	TRINITY_DN20014_c0_g2_i2; TRINITY_DN20014_c0_g3_i1; TRINITY_DN20014_c0_g4_i1		GO:0102966	arachidoyl-CoA:1-dodecanol O-acyltransferase activity	MF	8.8e-06	7.38009	TRINITY_DN14366_c0_g1_i1; TRINITY_DN15285_c0_g1_i1; TRINITY_DN15734_c0_g1_i1; TRINITY_DN7955_c0_g1_i1; TRINITY_DN9795_c0_g1_i3
GO:0016762	xyloglucan:xyloglucosyl transferase activity	MF	8.1881e-05	4.44658	TRINITY_DN13733_c0_g1_i5; TRINITY_DN14185_c0_g1_i1; TRINITY_DN18227_c0_g1_i7; TRINITY_DN18227_c0_g2_i1; TRINITY_DN20470_c0_g1_i1; TRINITY_DN20470_c2_g2_i2; TRINITY_DN20470_c2_g3_i1		GO:0016174	NAD(P)H oxidase activity	MF	2.17633e-05	8.03883	TRINITY_DN12269_c0_g1_i1; TRINITY_DN12607_c0_g1_i1; TRINITY_DN12694_c0_g1_i2; TRINITY_DN9642_c0_g2_i1		GO:0103099	UDP-glucose:5-methylthiopentylhydroximate S-glucosyltransferase activity	MF	1.76939e-05	13.6833	TRINITY_DN20014_c0_g2_i2; TRINITY_DN20014_c0_g3_i1; TRINITY_DN20014_c0_g4_i1		GO:0103095	wax ester synthase activity	MF	8.8e-06	7.38009	TRINITY_DN14366_c0_g1_i1; TRINITY_DN15285_c0_g1_i1; TRINITY_DN15734_c0_g1_i1; TRINITY_DN7955_c0_g1_i1; TRINITY_DN9795_c0_g1_i3
GO:0004806	triglyceride lipase activity	MF	0.000120248	4.24447	TRINITY_DN10068_c0_g1_i2; TRINITY_DN18181_c0_g1_i1; TRINITY_DN20709_c0_g1_i1; TRINITY_DN21178_c0_g1_i4; TRINITY_DN2589_c0_g1_i1; TRINITY_DN26145_c0_g1_i1; TRINITY_DN5863_c0_g1_i1		GO:0003964	RNA-directed DNA polymerase activity	MF	7.25225e-05	1.73314	TRINITY_DN12514_c0_g1_i1; TRINITY_DN12523_c0_g2_i1; TRINITY_DN12523_c0_g3_i1; TRINITY_DN15324_c0_g1_i1; TRINITY_DN15324_c0_g2_i1; TRINITY_DN15324_c0_g4_i1; TRINITY_DN16124_c0_g1_i1; TRINITY_DN17683_c0_g1_i3; TRINITY_DN18397_c0_g1_i2; TRINITY_DN18758_c3_g1_i3; TRINITY_DN19200_c1_g2_i1; TRINITY_DN19518_c2_g1_i1; TRINITY_DN19548_c2_g2_i1; TRINITY_DN19865_c1_g3_i2; TRINITY_DN20743_c1_g1_i1; TRINITY_D…		GO:0103100	UDP-glucose: 6-methylthiohexylhydroximate S-glucosyltransferase activity	MF	1.76939e-05	13.6833	TRINITY_DN20014_c0_g2_i2; TRINITY_DN20014_c0_g3_i1; TRINITY_DN20014_c0_g4_i1		GO:0004857	enzyme inhibitor activity	MF	1.19e-05	4.42806	TRINITY_DN10011_c0_g1_i1; TRINITY_DN10159_c0_g1_i1; TRINITY_DN11009_c0_g1_i1; TRINITY_DN14717_c0_g1_i1; TRINITY_DN16235_c0_g1_i2; TRINITY_DN18704_c0_g1_i2; TRINITY_DN20323_c1_g1_i3; TRINITY_DN23710_c0_g1_i1; TRINITY_DN27996_c0_g1_i1

## Sheet: Note S2
Note S2 Selected DEGs in response to biological stimuli, related to Figure 3.
Category	unigene_id	NR id	NR annotation	Average FPKM					Guava VOC-exposed vs. control		Guava+ACP vs. ACP-infested		Guava+ACP vs. control		ACP-infested vs. control
				Control	Guava VOC-exposed	ACP-infested	Guava+ACP		Log2(FC)	P-value	Log2(FC)	P-value	Log2(FC)	P-value	Log2(FC)	P-value
lec-RK	TRINITY_DN14215_c0_g1_i1	ESR61363.1	hypothetical protein CICLE_v10014317mg [Citrus clementina]	7.50461	18.2059	10.0995	4.5745	1.15948	1.15948	3.83712e-05	-1.42625	4.39787e-09	#N/A	#N/A	#N/A	#N/A
lec-RK	TRINITY_DN15874_c0_g1_i1	GAY32667.1	hypothetical protein CUMW_003520 [Citrus unshiu]	0.132145	0.906823	0.77518	0.195316	2.64963	2.64963	0.000840913	-2.22189	0.00887315	#N/A	#N/A	2.61078	0.00374788
lec-RK	TRINITY_DN16843_c0_g1_i1	KDO48105.1	hypothetical protein CISIN_1g043702mg [Citrus sinensis]	0.505545	1.17164	0.600824	1.41229	1.09354	1.09354	0.0293434	#N/A	#N/A	1.30223	0.00388576	#N/A	#N/A
lec-RK	TRINITY_DN19796_c0_g2_i5	XP_015384780.1	S-locus-specific glycoprotein S13-like [Citrus sinensis]	4.87607	2.193	2.85122	2.8995	-1.2671	-1.2671	7.88709e-05	#N/A	#N/A	#N/A	#N/A	#N/A	#N/A
lec-RK	TRINITY_DN20856_c0_g1_i11	XP_006474887.1	probable L-type lectin-domain containing receptor kinase S.7 [Citrus sinensis]	2.68559	7.6096	5.11314	2.90761	1.39831	1.39831	1.66715e-11	-1.09323	8.02128e-09	#N/A	#N/A	1.03665	1.75526e-07
lec-RK	TRINITY_DN21513_c0_g3_i1	GAY38034.1	hypothetical protein CUMW_033580 [Citrus unshiu]	0.932341	0.196386	0.380526	0.514491	-2.3512	-2.3512	0.0398728	#N/A	#N/A	#N/A	#N/A	#N/A	#N/A
lec-RK	TRINITY_DN24140_c2_g1_i1	GAY55314.1	hypothetical protein CUMW_163480 [Citrus unshiu]	25.6227	10.5817	19.159	24.3761	-1.40714	-1.40714	0.0001997	#N/A	#N/A	#N/A	#N/A	#N/A	#N/A
lec-RK	TRINITY_DN24223_c0_g1_i9	XP_024048115.1	G-type lectin S-receptor-like serine/threonine-protein kinase At4g27290 isoform X2 [Citrus clementina]	24.4063	11.7924	18.1327	8.45374	-1.14945	-1.14945	0.000110082	-1.38775	0.000662783	-1.70015	2.20582e-09	#N/A	#N/A
lec-RK	TRINITY_DN2647_c0_g1_i1	XP_024958015.1	L-type lectin-domain containing receptor kinase IV.2-like isoform X1 [Citrus sinensis]	0.844277	0.281451	0.363129	0.172879	-1.67483	-1.67483	0.0173482	#N/A	#N/A	-2.38446	0.000927659	#N/A	#N/A
lec-RK	TRINITY_DN26943_c0_g1_i1	XP_006488377.2	probable L-type lectin-domain containing receptor kinase II.1 [Citrus sinensis]	1.04492	0.317477	0.397343	0.366931	-1.8183	-1.8183	0.0111681	#N/A	#N/A	-1.68072	0.0115611	#N/A	#N/A
lec-RK	TRINITY_DN6881_c0_g1_i1	XP_006432462.2	L-type lectin-domain containing receptor kinase S.4 [Citrus clementina]	1.92454	0.944986	0.853369	0.911292	-1.12735	-1.12735	0.00340194	#N/A	#N/A	-1.24432	0.000566549	-1.06687	0.00516801
lec-RK	TRINITY_DN8658_c0_g1_i1	XP_015388974.1	G-type lectin S-receptor-like serine/threonine-protein kinase At1g34300 [Citrus sinensis]	1.59544	6.85652	2.69025	6.92604	1.9874	1.9874	9.3259e-09	1.08987	0.0200934	1.9368	0.000327101	#N/A	#N/A
lec-RK	TRINITY_DN9268_c0_g1_i1	GAY57518.1	hypothetical protein CUMW_180060 [Citrus unshiu]	0.923479	0.317661	0.493525	0.365554	-1.64885	-1.64885	0.0255568	#N/A	#N/A	-1.50254	0.0263406	#N/A	#N/A
lec-RK	TRINITY_DN14234_c0_g1_i3	KDO56866.1	hypothetical protein CISIN_1g046791mg [Citrus sinensis]	0.456302	0.661667	0.361498	1.7663	#N/A	#N/A	#N/A	1.97698	4.59127e-05	1.79991	0.000125088	#N/A	#N/A
lec-RK	TRINITY_DN14303_c0_g1_i2	XP_006495232.1	lectin [Citrus sinensis]	3122.68	3525.07	11303.3	14283	#N/A	#N/A	#N/A	#N/A	#N/A	2.01757	1.72851e-17	1.9728	0.00119001
lec-RK	TRINITY_DN14303_c0_g2_i3	ESR64072.1	hypothetical protein CICLE_v10009184mg [Citrus clementina]	60.3332	73.7783	498.524	1177.06	#N/A	#N/A	#N/A	#N/A	#N/A	4.11189	1.62455e-216	3.16731	0.000159797
lec-RK	TRINITY_DN20525_c0_g1_i5	ESR65324.1	hypothetical protein CICLE_v10010656mg [Citrus clementina]	11.1371	4.50355	7.17061	2.68533	-1.41648	-1.41648	0.0292354	-1.70116	7.18275e-05	-2.22289	0.00352921	#N/A	#N/A
lec-RK	TRINITY_DN20602_c3_g1_i4	KDO74332.1	hypothetical protein CISIN_1g004264mg [Citrus sinensis]	6.47798	7.23027	8.22841	3.45975	#N/A	#N/A	#N/A	-1.52494	4.80793e-11	-1.07159	7.64896e-06	#N/A	#N/A
lec-RK	TRINITY_DN21578_c0_g1_i2	GAY60875.1	hypothetical protein CUMW_205510 [Citrus unshiu]	2.58478	3.41845	3.38868	6.95144	#N/A	#N/A	#N/A	#N/A	#N/A	1.26106	2.06709e-05	#N/A	#N/A
lec-RK	TRINITY_DN21578_c1_g2_i3	GAY55325.1	hypothetical protein CUMW_163520 [Citrus unshiu]	160.299	102.442	145.955	78.717	#N/A	#N/A	#N/A	-1.17048	0.000312674	-1.19439	5.33461e-06	#N/A	#N/A
lec-RK	TRINITY_DN21578_c1_g4_i1	XP_024034045.1	receptor-like serine/threonine-protein kinase SD1-8 isoform X2 [Citrus clementina]	62.324	22.6047	40.4734	22.7283	-1.56439	-1.56439	2.8635e-10	-1.11062	6.69513e-05	-1.62229	1.26686e-10	#N/A	#N/A
lec-RK	TRINITY_DN21754_c0_g1_i1	XP_006464588.1	G-type lectin S-receptor-like serine/threonine-protein kinase At1g11330 isoform X1 [Citrus sinensis]	3.28687	4.01239	3.03807	7.75275	#N/A	#N/A	#N/A	1.06241	5.24246e-07	1.07051	1.59569e-05	#N/A	#N/A
lec-RK	TRINITY_DN22705_c2_g3_i27	GAY55352.1	hypothetical protein CUMW_163650 [Citrus unshiu]	16.722	13.9062	24.2735	6.84733	#N/A	#N/A	#N/A	-2.09554	3.79851e-17	-1.45295	9.57318e-11	#N/A	#N/A
lec-RK	TRINITY_DN22730_c0_g1_i11	XP_024953578.1	LOW QUALITY PROTEIN: receptor-like serine/threonine-protein kinase SD1-8 [Citrus sinensis]	32.0028	21.7745	33.3913	11.0256	#N/A	#N/A	#N/A	-1.88292	1.82537e-06	-1.70673	1.70391e-28	#N/A	#N/A
lec-RK	TRINITY_DN22820_c0_g1_i2	XP_006426443.2	G-type lectin S-receptor-like serine/threonine-protein kinase At5g35370 [Citrus clementina]	6.16588	4.18075	3.46578	1.44771	#N/A	#N/A	#N/A	-1.54368	5.60282e-06	-2.26305	0.000133912	#N/A	#N/A
lec-RK	TRINITY_DN22972_c2_g5_i3	XP_024047527.1	G-type lectin S-receptor-like serine/threonine-protein kinase RLK1 [Citrus clementina]	2.60817	2.63921	2.01872	1.39698	#N/A	#N/A	#N/A	#N/A	#N/A	-1.07202	0.000104415	#N/A	#N/A
lec-RK	TRINITY_DN23094_c0_g4_i1	XP_024033357.1	G-type lectin S-receptor-like serine/threonine-protein kinase At4g27290 [Citrus clementina]	17.8667	10.8415	15.0406	6.40567	#N/A	#N/A	#N/A	-1.50538	1.69482e-07	-1.65123	1.32693e-12	#N/A	#N/A
lec-RK	TRINITY_DN23482_c0_g1_i6	XP_006468975.1	G-type lectin S-receptor-like serine/threonine-protein kinase SD2-5 isoform X1 [Citrus sinensis]	19.3247	21.1698	19.9018	10.7178	#N/A	#N/A	#N/A	-1.1572	0.000792403	-1.01929	6.70325e-11	#N/A	#N/A
lec-RK	TRINITY_DN14035_c0_g1_i1	XP_006426981.2	G-type lectin S-receptor-like serine/threonine-protein kinase CES101 [Citrus clementina]	0.856852	1.54241	2.70573	0.616207	#N/A	#N/A	#N/A	-2.38943	5.57421e-06	#N/A	#N/A	1.74939	0.00021396
lec-RK	TRINITY_DN19796_c0_g4_i3	XP_024034114.1	G-type lectin S-receptor-like serine/threonine-protein kinase At4g27290 [Citrus clementina]	21.2788	27.7653	34.0751	13.7259	#N/A	#N/A	#N/A	-1.58991	1.68484e-13	#N/A	#N/A	#N/A	#N/A
lec-RK	TRINITY_DN21415_c0_g1_i4	XP_006467932.1	G-type lectin S-receptor-like serine/threonine-protein kinase B120 isoform X1 [Citrus sinensis]	55.4337	97.6472	129.631	48.5901	#N/A	#N/A	#N/A	-1.68583	1.1646e-09	#N/A	#N/A	1.32524	4.50267e-08
lec-RK	TRINITY_DN23717_c0_g1_i4	ESR60664.1	hypothetical protein CICLE_v10014281mg [Citrus clementina]	36.5702	64.6134	69.6155	35.1613	#N/A	#N/A	#N/A	-1.25489	1.17904e-09	#N/A	#N/A	1.02323	6.38935e-07
lec-RK	TRINITY_DN23913_c0_g1_i7	ESR60669.1	hypothetical protein CICLE_v10014208mg [Citrus clementina]	8.36606	7.56352	3.09707	7.99535	#N/A	#N/A	#N/A	1.0876	5.70144e-09	#N/A	#N/A	-1.32805	3.74691e-12
lec-RK	TRINITY_DN9419_c0_g1_i1	XP_006486553.1	probable L-type lectin-domain containing receptor kinase S.5 isoform X1 [Citrus sinensis]	1.60002	3.39	3.45105	1.38278	#N/A	#N/A	#N/A	-1.58399	2.61081e-05	#N/A	#N/A	1.19932	0.000973894
lec-RK	TRINITY_DN14024_c0_g1_i1	GAY56656.1	hypothetical protein CUMW_173550 [Citrus unshiu]	0.319545	1.57802	0.975883	0.849525	#N/A	#N/A	#N/A	#N/A	#N/A	#N/A	#N/A	1.66854	0.0346914
lec-RK	TRINITY_DN8554_c0_g1_i1	ESR40240.1	hypothetical protein CICLE_v10026725mg [Citrus clementina]	0.527204	0.758252	1.55352	0.734889	#N/A	#N/A	#N/A	#N/A	#N/A	#N/A	#N/A	1.64352	0.04705
lec-RK	TRINITY_DN17053_c0_g1_i1	XP_006480858.1	L-type lectin-domain containing receptor kinase S.4-like [Citrus sinensis]	0.993007	1.47006	1.95046	1.75569	#N/A	#N/A	#N/A	#N/A	#N/A	#N/A	#N/A	1.07795	0.0074621
lec-RK	TRINITY_DN21285_c0_g1_i4	ESR42379.1	hypothetical protein CICLE_v10011218mg [Citrus clementina]	9.45409	18.6904	31.0726	21.2206	#N/A	#N/A	#N/A	#N/A	#N/A	#N/A	#N/A	1.80663	0.000246603
MAPK	TRINITY_DN24093_c0_g1_i4	XP_006434864.1	mitogen-activated protein kinase kinase kinase 5 [Citrus clementina]	160.268	50.2493	97.5041	60.4906	-1.77884	-1.77884	2.24939e-09	#N/A	#N/A	-1.57781	4.44922e-08	#N/A	#N/A
MAPK	TRINITY_DN4097_c0_g1_i1	BAH80449.1	putative MAP kinase [Lentinula edodes]	0.299009	1.30977	0.619035	0	1.9864	1.9864	0.00750983	#NAME?	1.75742e-05	#NAME?	0.0124912	#N/A	#N/A
MAPK	TRINITY_DN4540_c0_g1_i1	ESR54564.1	hypothetical protein CICLE_v10021170mg [Citrus clementina]	98.3094	41.2818	92.0094	67.3998	-1.35677	-1.35677	0.00067374	#N/A	#N/A	#N/A	#N/A	#N/A	#N/A
MAPK	TRINITY_DN9332_c0_g1_i1	XP_024033651.1	mitogen-activated protein kinase kinase kinase 18 [Citrus clementina]	8.50044	2.94708	3.53105	1.86935	-1.65353	-1.65353	0.00456073	-1.21831	0.00202239	-2.37702	0.000180376	-1.16163	0.0267708
MAPK	TRINITY_DN15035_c0_g1_i1	XP_024035302.1	mitogen-activated protein kinase kinase kinase 18 [Citrus clementina]	44.6888	26.6213	25.5273	21.6683	#N/A	#N/A	#N/A	#N/A	#N/A	-1.21648	1.92185e-06	#N/A	#N/A
MAPK	TRINITY_DN19344_c0_g1_i1	GAY58407.1	hypothetical protein CUMW_186780, partial [Citrus unshiu]	9.24173	6.28497	6.3091	4.7375	#N/A	#N/A	#N/A	#N/A	#N/A	-1.14274	0.0184628	#N/A	#N/A
MAPK	TRINITY_DN22887_c1_g2_i1	XP_006494296.1	mitogen-activated protein kinase kinase kinase 1-like [Citrus sinensis]	21.2503	13.7355	15.0328	7.61462	#N/A	#N/A	#N/A	-1.2606	7.04558e-05	-1.65204	4.98565e-07	#N/A	#N/A
MAPK	TRINITY_DN21304_c0_g2_i1	XP_024950626.1	mitogen-activated protein kinase kinase kinase 5-like isoform X2 [Citrus sinensis]	2.59572	1.48028	0.875507	3.15138	#N/A	#N/A	#N/A	1.57375	0.00261887	#N/A	#N/A	-1.46488	0.0095465
CML	TRINITY_DN16632_c0_g1_i1	XP_006474419.1	calmodulin-like protein 7 [Citrus sinensis]	23.524	58.5707	30.4905	44.0263	1.20488	1.20488	4.48758e-11	#N/A	#N/A	#N/A	#N/A	#N/A	#N/A
CML	TRINITY_DN9601_c0_g1_i1	GAY51907.1	hypothetical protein CUMW_137900 [Citrus unshiu]	8.51019	19.3113	13.0516	15.3992	1.08324	1.08324	0.0124534	#N/A	#N/A	#N/A	#N/A	#N/A	#N/A
CML	TRINITY_DN16346_c0_g1_i6	XP_006487936.1	probable calcium-binding protein CML48 [Citrus sinensis]	37.1811	46.0773	47.181	18.2004	#N/A	#N/A	#N/A	-1.65654	3.00664e-15	-1.20441	0.000172	#N/A	#N/A
CML	TRINITY_DN8623_c0_g2_i1	XP_006434301.1	probable calcium-binding protein CML44 [Citrus clementina]	66.6881	38.2482	35.0327	20.2123	#N/A	#N/A	#N/A	-1.06389	1.90755e-07	-1.8976	5.69595e-08	#N/A	#N/A
CML	TRINITY_DN10310_c0_g1_i1	XP_006437773.1	probable calcium-binding protein CML16 [Citrus clementina]	32.6932	40.8318	37.4823	22.2357	#N/A	#N/A	#N/A	-1.02601	4.248e-09	#N/A	#N/A	#N/A	#N/A
CML	TRINITY_DN15872_c0_g1_i3	XP_006452756.1	probable calcium-binding protein CML21 [Citrus clementina]	3.40551	2.41825	2.09071	6.18566	#N/A	#N/A	#N/A	1.271	6.22339e-06	#N/A	#N/A	#N/A	#N/A
CML	TRINITY_DN8623_c0_g1_i1	XP_006472872.1	probable calcium-binding protein CML44 [Citrus sinensis]	9.12272	13.6348	3.65736	10.6505	#N/A	#N/A	#N/A	1.28066	0.000933475	#N/A	#N/A	-1.23097	0.000671257
CPK	TRINITY_DN11569_c0_g1_i2	XP_006442697.1	phosphoenolpyruvate carboxylase kinase 1 [Citrus clementina]	3.19326	9.08881	5.03022	4.74089	1.40668	1.40668	5.14457e-06	#N/A	#N/A	#N/A	#N/A	#N/A	#N/A
CPK	TRINITY_DN16674_c0_g2_i1	ESR52907.1	hypothetical protein CICLE_v10019541mg [Citrus clementina]	4.4149	2.35157	3.10815	1.86657	-1.00999	-1.00999	0.0184558	#N/A	#N/A	-1.41226	0.000707431	#N/A	#N/A
CPK	TRINITY_DN19891_c1_g1_i4	XP_006452348.2	calcium-dependent protein kinase 33 [Citrus clementina]	42.2495	21.9429	32.6765	19.7909	-1.04706	-1.04706	1.18525e-07	-1.00149	2.76307e-08	-1.26437	7.65992e-14	#N/A	#N/A
CPK	TRINITY_DN19891_c1_g6_i3	XP_024034267.1	calcium-dependent protein kinase 2 isoform X2 [Citrus clementina]	9.72439	35.976	15.6967	9.23222	1.77307	1.77307	3.81108e-05	-1.03643	6.32937e-10	#N/A	#N/A	#N/A	#N/A
CPK	TRINITY_DN21928_c0_g2_i1	GAY52428.1	hypothetical protein CUMW_141690 [Citrus unshiu]	1.0481	3.14703	2.08664	4.52996	#N/A	#N/A	#N/A	#N/A	#N/A	1.97859	0.000232339	#N/A	#N/A
CPK	TRINITY_DN22411_c0_g1_i6	ESR35641.1	hypothetical protein CICLE_v10028110mg [Citrus clementina]	172.581	108.706	154.726	94.7068	#N/A	#N/A	#N/A	#N/A	#N/A	-1.0373	1.7148e-18	#N/A	#N/A
CPK	TRINITY_DN18434_c1_g1_i9	ESR59371.1	hypothetical protein CICLE_v10014873mg [Citrus clementina]	117.451	125.004	176.688	102.085	#N/A	#N/A	#N/A	-1.07053	1.71464e-13	#N/A	#N/A	#N/A	#N/A
NOX/RBOH	TRINITY_DN12607_c0_g1_i1	GAW06092.1	NADPH oxidase isoform 1 [Lentinula edodes]	0.266151	1.2226	0.546232	0	2.09802	2.09802	0.00184677	#NAME?	0.00547231	#NAME?	0.00728192	#N/A	#N/A
NOX/RBOH	TRINITY_DN9642_c0_g2_i1	GAW06322.1	NADPH oxidase isoform 2 [Lentinula edodes]	0.104279	0.784135	0.380356	0	2.82587	2.82587	0.00414162	#NAME?	0.00070204	#N/A	#N/A	#N/A	#N/A
NOX/RBOH	TRINITY_DN12269_c0_g1_i1	XP_006487656.1	respiratory burst oxidase homolog protein D [Citrus sinensis]	5.46425	5.61985	9.62271	4.01093	#N/A	#N/A	#N/A	-1.52621	0.000668644	#N/A	#N/A	#N/A	#N/A
NOX/RBOH	TRINITY_DN12694_c0_g1_i2	GAY57433.1	hypothetical protein CUMW_179400 [Citrus unshiu]	3.08902	2.86499	3.62633	2.09383	#N/A	#N/A	#N/A	-1.07899	0.0170816	#N/A	#N/A	#N/A	#N/A
NOX/RBOH	TRINITY_DN17459_c0_g1_i4	ESR44589.1	hypothetical protein CICLE_v10000235mg [Citrus clementina]	13.606	10.3004	8.65139	26.2926	#N/A	#N/A	#N/A	1.33303	6.61819e-11	#N/A	#N/A	#N/A	#N/A
NOX/RBOH	TRINITY_DN22590_c0_g1_i1	GAY60605.1	hypothetical protein CUMW_203330 [Citrus unshiu]	99.7466	147.514	230.197	145.659	#N/A	#N/A	#N/A	#N/A	#N/A	#N/A	#N/A	1.30713	6.31353e-06
SOD	TRINITY_DN11055_c0_g1_i1	XP_024039546.1	superoxide dismutase [Cu-Zn] 1-like [Citrus clementina]	2.70257	8.40836	5.59055	2.38411	1.54569	1.54569	0.000238449	-1.4996	0.000361256	#N/A	#N/A	1.16114	0.00627348
SOD	TRINITY_DN16014_c0_g1_i8	ESR46367.1	hypothetical protein CICLE_v10002663mg [Citrus clementina]	10.1027	24.2077	26.1476	7.99508	1.16024	1.16024	0.00939995	-1.98706	9.90431e-07	#N/A	#N/A	1.47733	4.75479e-05
SOD	TRINITY_DN5909_c0_g1_i1	GAW07336.1	manganese superoxide dismutase [Lentinula edodes]	0.374099	2.39049	1.07317	0	2.51412	2.51412	0.0019131	#NAME?	0.00162741	#NAME?	0.0440494	#N/A	#N/A
SOD	TRINITY_DN12440_c0_g1_i6	CAA03881.1	Cu/Zn superoxide dismutase, partial [Citrus sinensis]	30.6705	14.4897	10.7557	49.9031	#N/A	#N/A	#N/A	1.89568	0.0197533	#N/A	#N/A	#N/A	#N/A
POD	TRINITY_DN12492_c0_g1_i1	XP_006468993.1	peroxidase P7-like [Citrus sinensis]	1.67047	0.485894	0.826678	0.956062	-1.89296	-1.89296	0.00805411	#N/A	#N/A	#N/A	#N/A	#N/A	#N/A
POD	TRINITY_DN16070_c0_g1_i1	KDO58760.1	hypothetical protein CISIN_1g017040mg [Citrus sinensis]	5.27346	1.79743	2.19402	6.56509	-1.65418	-1.65418	1.44378e-05	1.30932	7.91422e-05	#N/A	#N/A	-1.16622	0.00113904
POD	TRINITY_DN18328_c0_g1_i1	XP_006483776.2	peroxidase 6 [Citrus sinensis]	16.56	8.78464	13.3299	14.4079	-1.01765	-1.01765	6.09454e-06	#N/A	#N/A	#N/A	#N/A	#N/A	#N/A
POD	TRINITY_DN20375_c0_g1_i11	KDO41267.1	hypothetical protein CISIN_1g028736mg [Citrus sinensis]	58.5601	26.6878	40.3884	27.1827	-1.24332	-1.24332	0.00307947	#N/A	#N/A	-1.27995	0.0037244	#N/A	#N/A
POD	TRINITY_DN22504_c0_g1_i12	XP_006439586.1	probable phospholipid hydroperoxide glutathione peroxidase [Citrus clementina]	633.595	267.551	344.613	277.921	-1.35415	-1.35415	0.00081361	#N/A	#N/A	-1.36412	0.000768282	#N/A	#N/A
POD	TRINITY_DN2624_c0_g1_i2	XP_006444582.1	peroxidase 5 [Citrus clementina]	1.29167	4.11106	5.55309	1.20499	1.56327	1.56327	0.00883323	#N/A	#N/A	#N/A	#N/A	#N/A	#N/A
POD	TRINITY_DN26628_c0_g1_i1	GAW00994.1	thioredoxin-dependent peroxidase [Lentinula edodes]	0.314558	1.70114	0.609268	0	2.36705	2.36705	0.0237569	#NAME?	0.0100844	#N/A	#N/A	#N/A	#N/A
POD	TRINITY_DN28563_c0_g1_i1	XP_006479844.1	peroxidase 3 [Citrus sinensis]	3.34604	7.97249	6.05867	6.65254	1.13729	1.13729	0.000159902	#N/A	#N/A	#N/A	#N/A	#N/A	#N/A
POD	TRINITY_DN3000_c0_g1_i1	KDO62918.1	hypothetical protein CISIN_1g018811mg [Citrus sinensis]	33.4758	101.538	36.9468	62.121	1.48939	1.48939	1.22138e-12	#N/A	#N/A	#N/A	#N/A	#N/A	#N/A
POD	TRINITY_DN3312_c0_g1_i1	GAW07822.1	heme peroxidase [Lentinula edodes]	0.0730609	0.827795	0.362906	0	3.29967	3.29967	0.0149937	#NAME?	0.0162807	#N/A	#N/A	#N/A	#N/A
POD	TRINITY_DN8778_c0_g1_i1	GAW06889.1	Cloroperoxidase [Lentinula edodes]	0.0656143	0.735797	0.281079	0	3.40449	3.40449	0.0312511	#N/A	#N/A	#N/A	#N/A	#N/A	#N/A
POD	TRINITY_DN12000_c0_g1_i5	KDO60612.1	hypothetical protein CISIN_1g020951mg [Citrus sinensis]	8.13382	14.7234	18.9074	41.3634	#N/A	#N/A	#N/A	#N/A	#N/A	2.17476	2.08063e-10	1.31407	2.36659e-05
POD	TRINITY_DN21376_c0_g1_i1	KDO78225.1	hypothetical protein CISIN_1g019129mg [Citrus sinensis]	315.209	319.242	279.409	884.174	#N/A	#N/A	#N/A	1.37952	9.09342e-11	1.3163	3.21171e-08	#N/A	#N/A
POD	TRINITY_DN24646_c0_g1_i1	XP_006485228.2	peroxidase N1-like [Citrus sinensis]	0.500177	0.394178	1.11791	0.281859	#N/A	#N/A	#N/A	-2.22992	0.00646935	#N/A	#N/A	#N/A	#N/A
POD	TRINITY_DN25268_c0_g1_i1	GAY42861.1	hypothetical protein CUMW_070170 [Citrus unshiu]	3.95443	14.3615	16.0405	6.80331	#N/A	#N/A	#N/A	-1.51641	0.0047782	#N/A	#N/A	2.12128	0.000227927
CAT	TRINITY_DN13221_c0_g1_i1	GAW00955.1	Catalase [Lentinula edodes]	0.23899	1.1258	0.501916	0	2.07012	2.07012	0.00481479	#NAME?	0.000624617	#NAME?	0.0108383	#N/A	#N/A
Phenylpropanoid/Flavonoid biosynthesis	TRINITY_DN11029_c0_g1_i1	GAY53046.1	hypothetical protein CUMW_146400 [Citrus unshiu]	0.316218	1.17961	0.988469	0.682727	1.80232	1.80232	0.0106555	#N/A	#N/A	#N/A	#N/A	1.73833	0.0165984
Phenylpropanoid/Flavonoid biosynthesis	TRINITY_DN12492_c0_g1_i1	XP_006468993.1	peroxidase P7-like [Citrus sinensis]	1.67047	0.485894	0.826678	0.956062	-1.89296	-1.89296	0.00805411	#N/A	#N/A	#N/A	#N/A	#N/A	#N/A
Phenylpropanoid/Flavonoid biosynthesis	TRINITY_DN15701_c2_g1_i5	GAY65882.1	hypothetical protein CUMW_244430, partial [Citrus unshiu]	1.60396	3.77043	2.18231	3.29414	1.10278	1.10278	0.0215539	#N/A	#N/A	#N/A	#N/A	#N/A	#N/A
Phenylpropanoid/Flavonoid biosynthesis	TRINITY_DN16070_c0_g1_i1	KDO58760.1	hypothetical protein CISIN_1g017040mg [Citrus sinensis]	5.27346	1.79743	2.19402	6.56509	-1.65418	-1.65418	1.44378e-05	1.30932	7.91422e-05	#N/A	#N/A	-1.16622	0.00113904
Phenylpropanoid/Flavonoid biosynthesis	TRINITY_DN17284_c1_g1_i3	XP_006430495.1	cytochrome P450 98A2 [Citrus clementina]	6.66964	14.8771	8.13751	12.5358	1.04612	1.04612	3.90019e-07	#N/A	#N/A	#N/A	#N/A	#N/A	#N/A
Phenylpropanoid/Flavonoid biosynthesis	TRINITY_DN17610_c1_g2_i1	XP_024045173.1	shikimate O-hydroxycinnamoyltransferase-like [Citrus clementina]	8.51825	23.3837	21.3291	6.08317	1.33865	1.33865	0.00386655	-2.06077	0.0149387	#N/A	#N/A	#N/A	#N/A
Phenylpropanoid/Flavonoid biosynthesis	TRINITY_DN18328_c0_g1_i1	XP_006483776.2	peroxidase 6 [Citrus sinensis]	16.56	8.78464	13.3299	14.4079	-1.01765	-1.01765	6.09454e-06	#N/A	#N/A	#N/A	#N/A	#N/A	#N/A
Phenylpropanoid/Flavonoid biosynthesis	TRINITY_DN18884_c0_g1_i3	AKZ20933.1	4-coumarate-CoA ligase, partial [Citrus daoxianensis]	8.18641	4.20729	4.18907	14.4393	-1.05936	-1.05936	0.000353219	1.5041	4.6805e-08	#N/A	#N/A	#N/A	#N/A
Phenylpropanoid/Flavonoid biosynthesis	TRINITY_DN20060_c0_g1_i3	GAY56880.1	hypothetical protein CUMW_175280 [Citrus unshiu]	14.193	37.9592	15.6824	20.5094	1.30912	1.30912	4.3034e-06	#N/A	#N/A	#N/A	#N/A	#N/A	#N/A
Phenylpropanoid/Flavonoid biosynthesis	TRINITY_DN20348_c0_g1_i1	XP_006421071.1	anthranilate N-methyltransferase [Citrus clementina]	13.8685	32.8801	47.8544	19.3548	1.13564	1.13564	2.42259e-07	-1.57392	6.34204e-11	#N/A	#N/A	1.88893	6.86881e-24
Phenylpropanoid/Flavonoid biosynthesis	TRINITY_DN20348_c0_g2_i1	GAY67104.1	hypothetical protein CUMW_253910 [Citrus unshiu]	21.2197	46.6852	69.2728	26.6123	1.02908	1.02908	2.91081e-06	-1.6498	1.36182e-12	#N/A	#N/A	1.81074	4.4858e-22
Phenylpropanoid/Flavonoid biosynthesis	TRINITY_DN20650_c1_g2_i2	XP_006426236.2	8-hydroxygeraniol dehydrogenase [Citrus clementina]	11.1701	5.79378	6.80139	13.3221	-1.05322	-1.05322	0.0321726	#N/A	#N/A	#N/A	#N/A	#N/A	#N/A
Phenylpropanoid/Flavonoid biosynthesis	TRINITY_DN21914_c1_g1_i7	XP_006427989.2	caffeic acid 3-O-methyltransferase [Citrus clementina]	23.2381	56.3149	61.6352	34.4297	1.15642	1.15642	0.023179	-1.09834	0.0124262	#N/A	#N/A	1.4946	0.00106301
Phenylpropanoid/Flavonoid biosynthesis	TRINITY_DN21914_c1_g2_i2	XP_006492700.1	caffeic acid 3-O-methyltransferase-like isoform X2 [Citrus sinensis]	0.619208	18.1646	9.39025	2.83117	4.81021	4.81021	1.76302e-16	-2.00895	7.87943e-10	2.06001	0.000246596	4.06592	6.37921e-24
Phenylpropanoid/Flavonoid biosynthesis	TRINITY_DN22819_c0_g1_i1	XP_024034345.1	shikimate O-hydroxycinnamoyltransferase-like [Citrus clementina]	16.4558	37.0657	19.8416	16.3609	1.05656	1.05656	8.37224e-06	#N/A	#N/A	#N/A	#N/A	#N/A	#N/A
Phenylpropanoid/Flavonoid biosynthesis	TRINITY_DN2624_c0_g1_i2	XP_006444582.1	peroxidase 5 [Citrus clementina]	1.29167	4.11106	5.55309	1.20499	1.56327	1.56327	0.00883323	#N/A	#N/A	#N/A	#N/A	#N/A	#N/A
Phenylpropanoid/Flavonoid biosynthesis	TRINITY_DN28563_c0_g1_i1	XP_006479844.1	peroxidase 3 [Citrus sinensis]	3.34604	7.97249	6.05867	6.65254	1.13729	1.13729	0.000159902	#N/A	#N/A	#N/A	#N/A	#N/A	#N/A
Phenylpropanoid/Flavonoid biosynthesis	TRINITY_DN3000_c0_g1_i1	KDO62918.1	hypothetical protein CISIN_1g018811mg [Citrus sinensis]	33.4758	101.538	36.9468	62.121	1.48939	1.48939	1.22138e-12	#N/A	#N/A	#N/A	#N/A	#N/A	#N/A
Phenylpropanoid/Flavonoid biosynthesis	TRINITY_DN904_c0_g1_i1	KIK69061.1	hypothetical protein GYMLUDRAFT_35104 [Gymnopus luxurians FD-317 M1]	0.0548449	0.612153	0.365537	0	3.56201	3.56201	0.00124885	#NAME?	0.000116706	#N/A	#N/A	3.05174	0.0180441
Phenylpropanoid/Flavonoid biosynthesis	TRINITY_DN3377_c0_g1_i1	XP_006485472.1	flavonol synthase/flavanone 3-hydroxylase [Citrus sinensis]	4.78596	10.916	7.69205	6.69463	1.07907	1.07907	8.75714e-05	#N/A	#N/A	#N/A	#N/A	#N/A	#N/A
Phenylpropanoid/Flavonoid biosynthesis	TRINITY_DN12000_c0_g1_i5	KDO60612.1	hypothetical protein CISIN_1g020951mg [Citrus sinensis]	8.13382	14.7234	18.9074	41.3634	#N/A	#N/A	#N/A	#N/A	#N/A	2.17476	2.08063e-10	1.31407	2.36659e-05
Phenylpropanoid/Flavonoid biosynthesis	TRINITY_DN13533_c0_g1_i1	ESR40855.1	hypothetical protein CICLE_v10026007mg [Citrus clementina]	5.37038	8.10033	5.72258	12.1657	#N/A	#N/A	#N/A	#N/A	#N/A	1.00567	0.00157537	#N/A	#N/A
Phenylpropanoid/Flavonoid biosynthesis	TRINITY_DN15775_c0_g1_i2	XP_024954402.1	uncharacterized protein LOC102627558 isoform X2 [Citrus sinensis]	0.287339	0.371748	0.594056	1.43825	#N/A	#N/A	#N/A	#N/A	#N/A	2.06727	0.00200169	#N/A	#N/A
Phenylpropanoid/Flavonoid biosynthesis	TRINITY_DN11693_c0_g1_i1	XP_006420178.1	salutaridinol 7-O-acetyltransferase [Citrus clementina]	1.00059	0.703876	1.35779	0.262493	#N/A	#N/A	#N/A	-2.67838	0.000375608	-2.11346	0.00376183	#N/A	#N/A
Phenylpropanoid/Flavonoid biosynthesis	TRINITY_DN18497_c0_g1_i2	XP_006426239.1	probable mannitol dehydrogenase [Citrus clementina]	1907.36	1573.35	1989.56	928.548	#N/A	#N/A	#N/A	-1.37998	5.92393e-11	-1.21021	1.43046e-05	#N/A	#N/A
Phenylpropanoid/Flavonoid biosynthesis	TRINITY_DN20206_c0_g1_i1	ESR37778.1	hypothetical protein CICLE_v10027913mg [Citrus clementina]	45.4544	75.7371	45.5786	104.35	#N/A	#N/A	#N/A	#N/A	#N/A	1.02692	3.05211e-07	#N/A	#N/A
Phenylpropanoid/Flavonoid biosynthesis	TRINITY_DN20206_c0_g2_i1	XP_006436446.1	phenylalanine ammonia-lyase [Citrus clementina]	11.3599	19.9455	13.1595	27.4243	#N/A	#N/A	#N/A	#N/A	#N/A	1.09795	4.16678e-05	#N/A	#N/A
Phenylpropanoid/Flavonoid biosynthesis	TRINITY_DN21280_c0_g2_i2	ESR64352.1	hypothetical protein CICLE_v10008077mg [Citrus clementina]	4.21146	3.78677	5.06962	10.0553	#N/A	#N/A	#N/A	#N/A	#N/A	1.07731	3.89479e-07	#N/A	#N/A
Phenylpropanoid/Flavonoid biosynthesis	TRINITY_DN21376_c0_g1_i1	KDO78225.1	hypothetical protein CISIN_1g019129mg [Citrus sinensis]	315.209	319.242	279.409	884.174	#N/A	#N/A	#N/A	1.37952	9.09342e-11	1.3163	3.21171e-08	#N/A	#N/A
Phenylpropanoid/Flavonoid biosynthesis	TRINITY_DN21591_c0_g1_i1	KDO50673.1	hypothetical protein CISIN_1g005031mg [Citrus sinensis]	25.9463	49.278	51.8015	60.5445	#N/A	#N/A	#N/A	#N/A	#N/A	1.04965	1.41186e-06	1.10136	1.73706e-06
Phenylpropanoid/Flavonoid biosynthesis	TRINITY_DN22245_c0_g1_i2	XP_024046022.1	beta-glucosidase 46 isoform X3 [Citrus clementina]	8.46741	10.701	14.3112	29.766	#N/A	#N/A	#N/A	#N/A	#N/A	1.64246	6.32725e-09	#N/A	#N/A
Phenylpropanoid/Flavonoid biosynthesis	TRINITY_DN23378_c1_g1_i10	XP_006441603.1	caffeic acid 3-O-methyltransferase isoform X2 [Citrus clementina]	4.23382	6.63464	7.30183	40.4084	#N/A	#N/A	#N/A	2.17235	2.45583e-06	3.08245	5.90018e-10	#N/A	#N/A
Phenylpropanoid/Flavonoid biosynthesis	TRINITY_DN27086_c0_g1_i1	XP_024034482.1	cytochrome P450 CYP73A100 [Citrus clementina]	0.555516	1.80177	0.567987	0.0998125	#N/A	#N/A	#N/A	#N/A	#N/A	-2.66208	0.00677969	#N/A	#N/A
Phenylpropanoid/Flavonoid biosynthesis	TRINITY_DN5851_c0_g1_i1	XP_006427031.2	LOW QUALITY PROTEIN: shikimate O-hydroxycinnamoyltransferase [Citrus clementina]	2.11137	1.47867	1.25384	1.10175	#N/A	#N/A	#N/A	#N/A	#N/A	-1.10601	0.043116	#N/A	#N/A
Phenylpropanoid/Flavonoid biosynthesis	TRINITY_DN6556_c0_g2_i1	ESR40857.1	hypothetical protein CICLE_v10026012mg [Citrus clementina]	0.0507956	0.10761	5.1734e-20	1.03431	#N/A	#N/A	#N/A	Inf	0.00482257	3.91241	0.0224099	#N/A	#N/A
Phenylpropanoid/Flavonoid biosynthesis	TRINITY_DN10076_c0_g1_i1	XP_006466731.1	UDP-glycosyltransferase 72E1-like [Citrus sinensis]	112.372	140.535	159.364	78.6464	#N/A	#N/A	#N/A	-1.28852	3.10733e-08	#N/A	#N/A	#N/A	#N/A
Phenylpropanoid/Flavonoid biosynthesis	TRINITY_DN15759_c0_g1_i1	XP_024036718.1	shikimate O-hydroxycinnamoyltransferase-like [Citrus clementina]	21.5597	36.816	12.2946	43.8451	#N/A	#N/A	#N/A	1.57206	2.03786e-16	#N/A	#N/A	#N/A	#N/A
Phenylpropanoid/Flavonoid biosynthesis	TRINITY_DN17610_c1_g1_i1	XP_006436001.2	shikimate O-hydroxycinnamoyltransferase [Citrus clementina]	0.809514	1.79953	3.88061	0.666225	#N/A	#N/A	#N/A	-2.79665	0.0173856	#N/A	#N/A	2.32588	0.038056
Phenylpropanoid/Flavonoid biosynthesis	TRINITY_DN17876_c0_g1_i4	XP_006426235.2	probable mannitol dehydrogenase [Citrus clementina]	10.4917	11.5503	15.7312	8.03191	#N/A	#N/A	#N/A	-1.24271	7.74442e-06	#N/A	#N/A	#N/A	#N/A
Phenylpropanoid/Flavonoid biosynthesis	TRINITY_DN24646_c0_g1_i1	XP_006485228.2	peroxidase N1-like [Citrus sinensis]	0.500177	0.394178	1.11791	0.281859	#N/A	#N/A	#N/A	-2.22992	0.00646935	#N/A	#N/A	#N/A	#N/A
Phenylpropanoid/Flavonoid biosynthesis	TRINITY_DN25268_c0_g1_i1	GAY42861.1	hypothetical protein CUMW_070170 [Citrus unshiu]	3.95443	14.3615	16.0405	6.80331	#N/A	#N/A	#N/A	-1.51641	0.0047782	#N/A	#N/A	2.12128	0.000227927
Phenylpropanoid/Flavonoid biosynthesis	TRINITY_DN8762_c0_g1_i2	ESR45612.1	hypothetical protein CICLE_v10000848mg [Citrus clementina]	5.80848	4.41126	1.38084	12.0147	#N/A	#N/A	#N/A	2.84791	3.10951e-14	#N/A	#N/A	-1.97298	4.09399e-05
Terpenoid biosynthesis	TRINITY_DN11684_c0_g1_i2	KDO85245.1	hypothetical protein CISIN_1g011423mg [Citrus sinensis]	17.1337	40.5288	22.4867	33.154	1.12923	1.12923	3.47318e-08	#N/A	#N/A	#N/A	#N/A	#N/A	#N/A
Terpenoid biosynthesis	TRINITY_DN13953_c0_g1_i2	XP_006467846.1	(E,E)-geranyllinalool synthase isoform X1 [Citrus sinensis]	0.148509	1.40424	0.162538	0.295005	3.1701	3.1701	0.0235655	#N/A	#N/A	#N/A	#N/A	#N/A	#N/A
Terpenoid biosynthesis	TRINITY_DN16635_c0_g1_i1	XP_006466719.1	geranylgeranyl pyrophosphate synthase, chloroplastic [Citrus sinensis]	129.343	329.233	154.28	166.435	1.22806	1.22806	0.00696933	#N/A	#N/A	#N/A	#N/A	#N/A	#N/A
Terpenoid biosynthesis	TRINITY_DN17087_c0_g1_i1	ESR53846.1	hypothetical protein CICLE_v10020061mg [Citrus clementina]	22.5996	11.837	21.1713	42.5855	-1.02163	-1.02163	0.0186845	#N/A	#N/A	#N/A	#N/A	#N/A	#N/A
Terpenoid biosynthesis	TRINITY_DN21159_c0_g1_i21	KDO63604.1	hypothetical protein CISIN_1g012353mg [Citrus sinensis]	56.1094	144.631	116.978	129.484	1.25631	1.25631	2.68172e-15	#N/A	#N/A	1.03652	7.85404e-18	1.16687	1.18744e-09
Terpenoid biosynthesis	TRINITY_DN21282_c0_g1_i1	GAY65430.1	hypothetical protein CUMW_241060 [Citrus unshiu]	1.49247	4.31681	2.15607	2.8691	1.43494	1.43494	0.0207905	#N/A	#N/A	#N/A	#N/A	#N/A	#N/A
Terpenoid biosynthesis	TRINITY_DN22658_c0_g1_i5	XP_006479223.1	cytochrome P450 82G1-like [Citrus sinensis]	13.5027	55.8081	15.4657	40.455	1.9248	1.9248	0.000304325	1.10144	8.08735e-13	1.41129	2.36634e-20	#N/A	#N/A
Terpenoid biosynthesis	TRINITY_DN24052_c1_g1_i35	XP_006423187.1	4-hydroxy-3-methylbut-2-enyl diphosphate reductase, chloroplastic isoform X2 [Citrus clementina]	274.679	617.524	574.983	389.705	1.06451	1.06451	4.49761e-12	#N/A	#N/A	#N/A	#N/A	1.17308	2.10561e-20
Terpenoid biosynthesis	TRINITY_DN3632_c0_g1_i1	XP_006490288.1	gibberellin 20 oxidase 1 [Citrus sinensis]	1.18612	0.440102	0.385192	4.74206	-1.48023	-1.48023	0.0305454	3.3092	2.46677e-13	1.82526	9.67588e-07	-1.48741	0.0384525
Terpenoid biosynthesis	TRINITY_DN6761_c0_g1_i1	XP_006475060.1	heterodimeric geranylgeranyl pyrophosphate synthase small subunit, chloroplastic [Citrus sinensis]	115.307	255.435	176.124	111.404	1.03362	1.03362	1.99912e-06	#N/A	#N/A	#N/A	#N/A	#N/A	#N/A
Terpenoid biosynthesis	TRINITY_DN12737_c0_g1_i1	ESR52080.1	hypothetical protein CICLE_v10033551mg, partial [Citrus clementina]	9.86259	24.616	24.8459	8.11231	1.21172	1.21172	1.39336e-05	-1.88444	3.94496e-15	#N/A	#N/A	1.43071	5.36442e-10
Terpenoid biosynthesis	TRINITY_DN12814_c0_g1_i2	XP_006487469.1	geraniol 8-hydroxylase-like [Citrus sinensis]	2.52125	7.07902	3.90319	9.92623	1.3944	1.3944	0.0172882	1.05885	0.00590025	1.80518	5.17872e-05	#N/A	#N/A
Terpenoid biosynthesis	TRINITY_DN18884_c0_g1_i3	AKZ20933.1	4-coumarate-CoA ligase, partial [Citrus daoxianensis]	8.18641	4.20729	4.18907	14.4393	-1.05936	-1.05936	0.000353219	1.5041	4.6805e-08	#N/A	#N/A	#N/A	#N/A
Terpenoid biosynthesis	TRINITY_DN21040_c0_g1_i26	ESR45094.1	hypothetical protein CICLE_v10001398mg [Citrus clementina]	409.041	933.503	1135.52	498.848	1.0884	1.0884	1.48025e-12	-1.45789	1.64807e-15	#N/A	#N/A	1.57475	1.95511e-25
Terpenoid biosynthesis	TRINITY_DN18877_c0_g1_i6	XP_024038762.1	probable terpene synthase 9 isoform X4 [Citrus clementina]	5.85433	19.5494	16.808	28.8829	1.63826	1.63826	0.000170167	#N/A	#N/A	2.13378	2.48261e-12	1.63902	2.18626e-06
Terpenoid biosynthesis	TRINITY_DN7856_c0_g1_i1	GAY34260.1	hypothetical protein CUMW_010470 [Citrus unshiu]	4.0616	12.0904	25.8948	43.6849	1.47487	1.47487	5.20165e-07	#N/A	#N/A	3.25938	3.07791e-83	2.77388	3.06979e-48
Terpenoid biosynthesis	TRINITY_DN11449_c0_g1_i1	XP_006430614.1	geranylgeranyl pyrophosphate synthase 7, chloroplastic [Citrus clementina]	18.2721	23.1593	31.1596	81.2625	#N/A	#N/A	#N/A	1.10088	0.000212423	1.97978	5.37802e-08	#N/A	#N/A
Terpenoid biosynthesis	TRINITY_DN13006_c0_g1_i1	XP_006431817.2	geranylgeranyl pyrophosphate synthase, chloroplastic [Citrus clementina]	2.26697	1.79014	1.28546	1.19706	#N/A	#N/A	#N/A	#N/A	#N/A	-1.08334	0.0364793	#N/A	#N/A
Terpenoid biosynthesis	TRINITY_DN16877_c0_g1_i14	XP_024045392.1	LOW QUALITY PROTEIN: ent-copalyl diphosphate synthase, chloroplastic [Citrus clementina]	0.547287	1.11987	0.616802	2.72905	#N/A	#N/A	#N/A	1.83642	0.000309398	2.13378	3.80896e-05	#N/A	#N/A
Terpenoid biosynthesis	TRINITY_DN16877_c0_g2_i6	GAY62598.1	hypothetical protein CUMW_219110 [Citrus unshiu]	0.38641	0.885114	0.556638	2.53703	#N/A	#N/A	#N/A	1.89658	5.12597e-05	2.54486	3.67071e-07	#N/A	#N/A
Terpenoid biosynthesis	TRINITY_DN19190_c0_g1_i4	BAF73933.1	beta-pinene synthase [Citrus jambhiri]	8.17222	4.59676	31.7701	34.3284	#N/A	#N/A	#N/A	#N/A	#N/A	1.89256	3.10217e-08	2.06308	1.55505e-23
Terpenoid biosynthesis	TRINITY_DN19348_c0_g1_i6	GAY34443.1	hypothetical protein CUMW_276790 [Citrus unshiu]	13.6474	25.203	20.0309	32.5295	#N/A	#N/A	#N/A	#N/A	#N/A	1.08049	2.06816e-10	#N/A	#N/A
Terpenoid biosynthesis	TRINITY_DN19961_c1_g2_i2	ATD14143.1	SQS3 [Citrus sinensis]	1.72923	1.35814	2.97401	13.4732	#N/A	#N/A	#N/A	1.8875	0.000707717	2.7971	4.5678e-05	#N/A	#N/A
Terpenoid biosynthesis	TRINITY_DN20294_c0_g1_i3	ATD14144.1	SQS4 [Citrus sinensis]	18.1475	9.36488	12.6692	87.8557	#N/A	#N/A	#N/A	2.48873	2.1092e-06	2.10468	2.90554e-05	#N/A	#N/A
Terpenoid biosynthesis	TRINITY_DN20613_c0_g1_i1	XP_024033904.1	(-)-germacrene D synthase-like isoform X1 [Citrus clementina]	9.01571	5.62122	4.55539	20.396	#N/A	#N/A	#N/A	1.8865	3.4597e-24	1.00721	1.6009e-09	#N/A	#N/A
Terpenoid biosynthesis	TRINITY_DN22641_c0_g2_i1	XP_024034316.1	(-)-germacrene D synthase-like [Citrus clementina]	4.29449	3.95559	21.1464	57.1685	#N/A	#N/A	#N/A	1.16068	1.77981e-09	3.56513	2.93868e-46	2.40093	3.36602e-18
Terpenoid biosynthesis	TRINITY_DN23131_c0_g2_i1	GAY35117.1	hypothetical protein CUMW_014390 [Citrus unshiu]	3.68367	6.6724	12.8649	16.8605	#N/A	#N/A	#N/A	#N/A	#N/A	2.01958	6.47513e-05	1.90835	1.57462e-12
Terpenoid biosynthesis	TRINITY_DN23267_c0_g2_i1	GAY69063.1	hypothetical protein CUMW_269100 [Citrus unshiu]	1.13583	1.31765	0.242056	3.32957	#N/A	#N/A	#N/A	3.3998	7.23499e-07	1.35729	0.0099209	-2.04591	0.0420304
Terpenoid biosynthesis	TRINITY_DN23392_c0_g1_i1	XP_006431767.1	geraniol 8-hydroxylase [Citrus clementina]	7.08364	7.03354	13.9393	30.1675	#N/A	#N/A	#N/A	#N/A	#N/A	1.91316	1.03087e-06	1.08153	3.53071e-08
Terpenoid biosynthesis	TRINITY_DN23952_c0_g1_i4	AAM53946.1	(+)-limonene synthase 2 [Citrus limon]	4.57026	2.67483	1.80662	27.1273	#N/A	#N/A	#N/A	3.59907	1.32076e-06	2.39921	0.000315722	#N/A	#N/A
Terpenoid biosynthesis	TRINITY_DN25224_c0_g1_i1	XP_006468116.1	beta-amyrin synthase-like [Citrus sinensis]	0.385255	0.44117	0.247496	1.3529	#N/A	#N/A	#N/A	2.16188	5.07467e-05	1.63275	0.00119984	#N/A	#N/A
Terpenoid biosynthesis	TRINITY_DN27519_c0_g1_i1	GAY54773.1	hypothetical protein CUMW_159300 [Citrus unshiu]	0.109837	0.791068	0.21911	2.04896	#N/A	#N/A	#N/A	3.00038	0.0273591	4.13201	0.00702157	#N/A	#N/A
Terpenoid biosynthesis	TRINITY_DN7814_c0_g1_i1	ADR71055.1	Tps2-1 [Clausena lansium]	0.346099	0.242874	0.194327	2.05751	#N/A	#N/A	#N/A	3.06337	1.45351e-06	2.39993	4.07439e-05	#N/A	#N/A
Terpenoid biosynthesis	TRINITY_DN7905_c1_g1_i2	GAY59388.1	hypothetical protein CUMW_194160 [Citrus unshiu]	0.599371	0	0.0714039	0	#N/A	#N/A	#N/A	#N/A	#N/A	#NAME?	0.0353846	#N/A	#N/A
Terpenoid biosynthesis	TRINITY_DN17968_c0_g1_i3	XP_024034295.1	coumarin 8-geranyltransferase 1b, chloroplastic [Citrus clementina]	7.19075	4.28321	9.45638	3.26883	#N/A	#N/A	#N/A	-1.80407	3.84775e-12	-1.30702	0.000172964	#N/A	#N/A
Terpenoid biosynthesis	TRINITY_DN24192_c0_g2_i2	GAY59997.1	hypothetical protein CUMW_198660 [Citrus unshiu]	11.011	12.1655	14.1294	27.3668	#N/A	#N/A	#N/A	#N/A	#N/A	1.1398	2.59547e-06	#N/A	#N/A
Terpenoid biosynthesis	TRINITY_DN27086_c0_g1_i1	XP_024034482.1	cytochrome P450 CYP73A100 [Citrus clementina]	0.555516	1.80177	0.567987	0.0998125	#N/A	#N/A	#N/A	#N/A	#N/A	-2.66208	0.00677969	#N/A	#N/A
Terpenoid biosynthesis	TRINITY_DN2243_c0_g1_i1	XP_015382986.1	isoprene synthase, chloroplastic-like [Citrus sinensis]	0.154376	0.102027	0.0856057	0.884977	#N/A	#N/A	#N/A	3.26731	0.00594611	2.42002	0.0184192	#N/A	#N/A
Terpenoid biosynthesis	TRINITY_DN10640_c0_g1_i1	XP_006451776.1	probable aminotransferase TAT2 [Citrus clementina]	4.88207	3.18376	2.60483	7.1814	#N/A	#N/A	#N/A	1.18266	1.04961e-05	#N/A	#N/A	#N/A	#N/A
Terpenoid biosynthesis	TRINITY_DN10653_c0_g1_i1	XP_006450321.1	coumarin 8-geranyltransferase 1b, chloroplastic [Citrus clementina]	0.331705	0.942935	1.42092	0.658472	#N/A	#N/A	#N/A	-1.37593	0.0252718	#N/A	#N/A	2.19871	0.00255216
Terpenoid biosynthesis	TRINITY_DN11094_c0_g1_i8	ESR63744.1	hypothetical protein CICLE_v10007595mg [Citrus clementina]	11.2355	19.3939	19.7577	10.384	#N/A	#N/A	#N/A	-1.20108	8.51768e-15	#N/A	#N/A	#N/A	#N/A
Terpenoid biosynthesis	TRINITY_DN11239_c0_g1_i1	XP_006449692.1	gibberellin 2-beta-dioxygenase [Citrus clementina]	1.44538	2.27907	2.36401	0.925083	#N/A	#N/A	#N/A	-1.62405	0.000467245	#N/A	#N/A	#N/A	#N/A
Terpenoid biosynthesis	TRINITY_DN14147_c0_g1_i1	XP_022866890.1	4-diphosphocytidyl-2-C-methyl-D-erythritol kinase, chloroplastic/chromoplastic-like [Olea europaea var. sylvestris]	0.257395	0.956884	1.66556	0.771246	#N/A	#N/A	#N/A	-1.41927	0.049053	#N/A	#N/A	2.71196	0.00268589
Terpenoid biosynthesis	TRINITY_DN14368_c0_g1_i2	XP_006467978.1	gibberellin 2-beta-dioxygenase 8 isoform X2 [Citrus sinensis]	1.8335	1.13141	0.943697	3.71123	#N/A	#N/A	#N/A	1.67885	0.000163182	#N/A	#N/A	#N/A	#N/A
Terpenoid biosynthesis	TRINITY_DN14786_c0_g1_i6	KDO46799.1	hypothetical protein CISIN_1g013845mg [Citrus sinensis]	157.018	232.052	257.413	99.7244	#N/A	#N/A	#N/A	-1.63771	1.49975e-13	#N/A	#N/A	#N/A	#N/A
Terpenoid biosynthesis	TRINITY_DN14966_c0_g1_i2	XP_024044692.1	solanesyl diphosphate synthase 2, chloroplastic [Citrus clementina]	7.39484	4.10378	4.49954	11.4468	#N/A	#N/A	#N/A	1.07396	2.52439e-07	#N/A	#N/A	#N/A	#N/A
Terpenoid biosynthesis	TRINITY_DN20582_c0_g1_i4	GAY55251.1	hypothetical protein CUMW_163000 [Citrus unshiu]	1.52162	0.894812	0.784732	2.80412	#N/A	#N/A	#N/A	1.57208	0.00167535	#N/A	#N/A	#N/A	#N/A
Terpenoid biosynthesis	TRINITY_DN22159_c0_g1_i5	KDO69663.1	hypothetical protein CISIN_1g012004mg [Citrus sinensis]	79.6863	136.784	133.151	77.2277	#N/A	#N/A	#N/A	-1.06394	1.55455e-17	#N/A	#N/A	#N/A	#N/A
Terpenoid biosynthesis	TRINITY_DN4715_c0_g1_i1	XP_024034159.1	(E)-beta-farnesene synthase-like [Citrus clementina]	0.205738	0.747972	1.78273	0.0672688	#N/A	#N/A	#N/A	-4.94909	0.000119726	#N/A	#N/A	3.20936	0.00527168
MYC	TRINITY_DN10184_c0_g1_i1	ESR58004.1	hypothetical protein CICLE_v10019749mg [Citrus clementina]	4.56566	10.0555	3.97224	12.8773	1.02673	1.02673	3.37946e-05	1.41779	8.9954e-11	1.32237	3.14744e-10	#N/A	#N/A
MYC	TRINITY_DN26451_c0_g1_i1	XP_015389693.1	transcription factor MYC2-like [Citrus sinensis]	5.68271	7.11362	2.42307	6.02775	#N/A	#N/A	#N/A	1.03517	0.00674033	#N/A	#N/A	-1.1206	0.00506525
MYC	TRINITY_DN1009_c0_g1_i1	KDO86574.1	hypothetical protein CISIN_1g046178mg [Citrus sinensis]	4.97522	6.10041	2.04656	4.93102	#N/A	#N/A	#N/A	#N/A	#N/A	#N/A	#N/A	-1.16597	0.00974454
WRKY	TRINITY_DN10496_c0_g1_i1	KDO86314.1	hypothetical protein CISIN_1g019126mg [Citrus sinensis]	23.8881	8.99575	14.1693	12.1652	-1.51896	-1.51896	3.46183e-06	#N/A	#N/A	-1.14928	0.000123509	#N/A	#N/A
WRKY	TRINITY_DN10952_c0_g1_i1	XP_006437166.1	probable WRKY transcription factor 28 [Citrus clementina]	0.182349	0.95666	0.631823	0.657438	2.28892	2.28892	0.00917821	#N/A	#N/A	#N/A	#N/A	#N/A	#N/A
WRKY	TRINITY_DN12539_c0_g1_i1	KDO79091.1	hypothetical protein CISIN_1g017930mg [Citrus sinensis]	12.0991	56.6777	32.4152	28.9329	2.11794	2.11794	3.36554e-32	#N/A	#N/A	1.0872	2.0385e-12	1.51014	0.0011307
WRKY	TRINITY_DN13205_c0_g1_i2	KDO68518.1	hypothetical protein CISIN_1g018659mg [Citrus sinensis]	15.8006	38.95	19.3308	23.8773	1.19126	1.19126	6.61892e-11	#N/A	#N/A	#N/A	#N/A	#N/A	#N/A
WRKY	TRINITY_DN15698_c0_g1_i1	ANA95961.1	WRKY transcription factor [Citrus maxima]	85.5456	35.8546	49.3877	79.1922	-1.36865	-1.36865	9.85698e-16	#N/A	#N/A	#N/A	#N/A	#N/A	#N/A
WRKY	TRINITY_DN15703_c0_g1_i2	XP_006495237.1	probable WRKY transcription factor 31 [Citrus sinensis]	14.2098	38.6996	24.0441	27.1404	1.33215	1.33215	6.2256e-09	#N/A	#N/A	#N/A	#N/A	#N/A	#N/A
WRKY	TRINITY_DN20302_c0_g1_i1	XP_006482724.1	probable WRKY transcription factor 4 isoform X1 [Citrus sinensis]	3.45157	12.2426	8.01978	10.5407	1.71246	1.71246	1.62189e-05	#N/A	#N/A	1.44464	3.02369e-12	1.31152	0.000507731
WRKY	TRINITY_DN20841_c0_g2_i2	XP_024958310.1	probable WRKY transcription factor 27 isoform X1 [Citrus sinensis]	11.2504	2.69354	3.57515	5.39054	-2.16923	-2.16923	1.97721e-10	#N/A	#N/A	-1.23566	4.99923e-06	-1.5467	2.25429e-07
WRKY	TRINITY_DN20951_c3_g7_i1	KDO40624.1	hypothetical protein CISIN_1g037205mg, partial [Citrus sinensis]	0.810643	9.49667	2.92806	5.76651	3.43675	3.43675	0.000665447	#N/A	#N/A	#N/A	#N/A	#N/A	#N/A
WRKY	TRINITY_DN23394_c0_g1_i7	XP_006477238.1	uncharacterized protein LOC102619595 [Citrus sinensis]	3.69384	1.9419	2.99749	5.54508	-1.02955	-1.02955	0.000155368	#N/A	#N/A	#N/A	#N/A	#N/A	#N/A
WRKY	TRINITY_DN9613_c0_g1_i2	ESR57748.1	hypothetical protein CICLE_v10021624mg [Citrus clementina]	1.09747	3.96916	2.35116	4.2125	1.74785	1.74785	0.000109504	#N/A	#N/A	1.77266	2.18167e-05	1.19491	0.0189457
WRKY	TRINITY_DN13434_c0_g1_i7	KDO67460.1	hypothetical protein CISIN_1g025097mg [Citrus sinensis]	12.3061	14.4995	17.1934	6.91123	#N/A	#N/A	#N/A	-1.58609	2.66386e-10	-1.00661	0.000206852	#N/A	#N/A
WRKY	TRINITY_DN13893_c0_g1_i1	XP_006486150.1	probable WRKY transcription factor 70 [Citrus sinensis]	5.99997	3.21392	2.00904	5.95465	#N/A	#N/A	#N/A	1.28922	0.00219607	#N/A	#N/A	-1.47147	0.000687949
WRKY	TRINITY_DN16970_c0_g1_i4	ESR58812.1	hypothetical protein CICLE_v10017173mg [Citrus clementina]	12.3397	9.85245	7.4383	20.4774	#N/A	#N/A	#N/A	1.18775	3.01701e-08	#N/A	#N/A	#N/A	#N/A
WRKY	TRINITY_DN18338_c1_g2_i5	XP_006427622.1	probable WRKY transcription factor 40 [Citrus clementina]	641.789	516.951	847.057	461.88	#N/A	#N/A	#N/A	-1.15273	4.61372e-16	#N/A	#N/A	#N/A	#N/A
WRKY	TRINITY_DN21507_c0_g1_i1	XP_006478451.1	TMV resistance protein N isoform X2 [Citrus sinensis]	0.767476	0.257715	0.000129145	2.21792	#N/A	#N/A	#N/A	Inf	0.0103289	#N/A	#N/A	#NAME?	0.0391331
WRKY	TRINITY_DN21684_c0_g1_i13	XP_006467403.1	probable WRKY transcription factor 31 [Citrus sinensis]	578.831	448.549	659.327	370.202	#N/A	#N/A	#N/A	-1.11024	1.25063e-19	#N/A	#N/A	#N/A	#N/A
WRKY	TRINITY_DN23386_c1_g1_i3	ESR51226.1	hypothetical protein CICLE_v10032816mg [Citrus clementina]	10.4362	16.0045	21.5452	10.6491	#N/A	#N/A	#N/A	-1.29526	1.54399e-07	#N/A	#N/A	1.15136	1.72985e-06
WRKY	TRINITY_DN24363_c3_g5_i1	KDO51716.1	hypothetical protein CISIN_1g001277mg [Citrus sinensis]	29.9551	26.1815	28.7894	11.4222	#N/A	#N/A	#N/A	-1.61261	0.0010754	-1.56673	1.14071e-13	#N/A	#N/A
WRKY	TRINITY_DN14193_c0_g1_i2	XP_006464492.1	probable WRKY transcription factor 50 [Citrus sinensis]	10.9684	6.31018	7.19175	4.6014	#N/A	#N/A	#N/A	#N/A	#N/A	-1.41928	0.0325817	#N/A	#N/A
WRKY	TRINITY_DN23025_c0_g2_i1	XP_006439376.1	probable WRKY transcription factor 53 [Citrus clementina]	1.0803	0.638281	0.140399	0.0681081	#N/A	#N/A	#N/A	#N/A	#N/A	-3.75766	0.0399325	#N/A	#N/A
WRKY	TRINITY_DN14708_c0_g1_i1	XP_006467520.1	probable WRKY transcription factor 71 [Citrus sinensis]	1.30897	1.82526	0.445509	0.727996	#N/A	#N/A	#N/A	#N/A	#N/A	#N/A	#N/A	-1.41241	0.0320403
Jasmonate (biosynthesis)	TRINITY_DN27791_c0_g1_i1	KDO85502.1	hypothetical protein CISIN_1g035710mg [Citrus sinensis]	0.181451	1.61318	0.650645	0.413278	3.10144	3.10144	3.32279e-05	#N/A	#N/A	#N/A	#N/A	2.00393	0.0464545
Jasmonate (biosynthesis)	TRINITY_DN14722_c0_g1_i1	ESR59209.1	hypothetical protein CICLE_v10014209mg [Citrus clementina]	2.88367	7.46435	11.5428	14.0185	1.25552	1.25552	1.78767e-06	#N/A	#N/A	2.10872	1.78361e-29	2.10431	2.5116e-14
Jasmonate (biosynthesis)	TRINITY_DN19623_c0_g1_i3	XP_006445968.1	linoleate 13S-lipoxygenase 2-1, chloroplastic [Citrus clementina]	1.02734	8.17295	9.27894	10.6644	2.87717	2.87717	0.000557043	#N/A	#N/A	3.2116	3.95809e-11	3.29534	2.31353e-09
Jasmonate (biosynthesis)	TRINITY_DN19623_c0_g2_i1	KDO64919.1	hypothetical protein CISIN_1g002617mg [Citrus sinensis]	231.029	515.171	812.821	1170.26	1.05406	1.05406	7.12471e-06	#N/A	#N/A	2.17395	6.141e-58	1.931	1.36082e-07
Jasmonate (biosynthesis)	TRINITY_DN19623_c0_g3_i1	GAY49883.1	hypothetical protein CUMW_122450 [Citrus unshiu]	2.55694	16.9938	4.16923	18.8276	2.6395	2.6395	3.88873e-12	1.93226	9.70994e-05	2.72623	3.94891e-09	#N/A	#N/A
Jasmonate (biosynthesis)	TRINITY_DN19623_c0_g5_i1	GAY49883.1	hypothetical protein CUMW_122450 [Citrus unshiu]	7.37466	20.9173	17.2725	32.9681	1.40227	1.40227	0.000329728	#N/A	#N/A	1.99445	0.00124355	1.33534	7.0941e-05
Jasmonate (biosynthesis)	TRINITY_DN23977_c0_g1_i3	KDO81981.1	hypothetical protein CISIN_1g002417mg [Citrus sinensis]	19.1387	28.3076	28.7587	48.6976	#N/A	#N/A	#N/A	#N/A	#N/A	1.17702	1.31831e-14	#N/A	#N/A
Jasmonate (biosynthesis)	TRINITY_DN13226_c0_g1_i2	XP_006437732.1	allene oxide cyclase, chloroplastic [Citrus clementina]	119.193	262.536	120.26	123.585	1.02667	1.02667	5.65755e-11	#N/A	#N/A	#N/A	#N/A	#N/A	#N/A
Jasmonate (biosynthesis)	TRINITY_DN15898_c0_g1_i4	GAY63332.1	hypothetical protein CUMW_224680 [Citrus unshiu]	56.1892	125.775	81.7425	79.9388	1.05479	1.05479	1.98813e-11	#N/A	#N/A	#N/A	#N/A	#N/A	#N/A
Jasmonate (biosynthesis)	TRINITY_DN23091_c0_g1_i4	XP_006478216.1	putative 12-oxophytodienoate reductase 11 [Citrus sinensis]	2345.12	1332.91	2292.74	1369.77	#N/A	#N/A	#N/A	-1.03088	0.00362017	#N/A	#N/A	#N/A	#N/A
Jasmonate (biosynthesis)	TRINITY_DN18897_c0_g1_i3	XP_024038646.1	putative 12-oxophytodienoate reductase 11 [Citrus clementina]	13.8067	9.23898	10.1696	7.38451	#N/A	#N/A	#N/A	#N/A	#N/A	-1.08134	0.0100768	#N/A	#N/A
Jasmonate (biosynthesis)	TRINITY_DN18897_c0_g2_i4	GAY67717.1	hypothetical protein CUMW_258800 [Citrus unshiu]	3.27166	5.55241	11.3792	16.4499	#N/A	#N/A	#N/A	#N/A	#N/A	2.15037	3.72148e-12	1.89369	4.95549e-13
Jasmonate (biosynthesis)	TRINITY_DN27084_c0_g1_i1	XP_002510424.1	jasmonate O-methyltransferase [Ricinus communis]	10.7908	26.0208	17.3705	3.99262	1.14628	1.14628	0.00962054	-2.39817	3.71301e-21	-1.61737	0.0410954	#N/A	#N/A
Jasmonate (biosynthesis)	TRINITY_DN16358_c0_g1_i4	GAY40384.1	hypothetical protein CUMW_051510 [Citrus unshiu]	29.5009	66.7988	67.5301	15.1535	#N/A	#N/A	#N/A	-2.41854	3.834e-06	-1.13145	1.08083e-06	1.28369	0.0028099
Jasmonate (biosynthesis)	TRINITY_DN11927_c0_g1_i2	XP_024039635.1	jasmonate O-methyltransferase-like [Citrus clementina]	0.0954507	0.083724	0.242592	0.952521	#N/A	#N/A	#N/A	#N/A	#N/A	3.05051	0.00588897	#N/A	#N/A
Jasmonate (signaling)	TRINITY_DN10184_c0_g1_i1	ESR58004.1	hypothetical protein CICLE_v10019749mg [Citrus clementina]	4.56566	10.0555	3.97224	12.8773	1.02673	1.02673	3.37946e-05	1.41779	8.9954e-11	1.32237	3.14744e-10	#N/A	#N/A
Jasmonate (signaling)	TRINITY_DN26451_c0_g1_i1	XP_015389693.1	transcription factor MYC2-like [Citrus sinensis]	5.68271	7.11362	2.42307	6.02775	#N/A	#N/A	#N/A	1.03517	0.00674033	#N/A	#N/A	-1.1206	0.00506525
Jasmonate (signaling)	TRINITY_DN1009_c0_g1_i1	KDO86574.1	hypothetical protein CISIN_1g046178mg [Citrus sinensis]	4.97522	6.10041	2.04656	4.93102	#N/A	#N/A	#N/A	#N/A	#N/A	#N/A	#N/A	-1.16597	0.00974454
Jasmonate (signaling)	TRINITY_DN13709_c0_g1_i5	XP_024950951.1	protein TIFY 6B-like isoform X2 [Citrus sinensis]	190.071	544.183	355.218	454.999	1.41273	1.41273	1.00909e-19	#N/A	#N/A	1.0913	1.08788e-14	1.0024	3.79419e-14
Jasmonate (signaling)	TRINITY_DN13605_c0_g2_i1	GAU31664.1	hypothetical protein TSUD_222680 [Trifolium subterraneum]	2.33748	5.54677	5.19008	5.12833	1.12478	1.12478	0.00899621	#N/A	#N/A	#N/A	#N/A	1.24577	0.00424479
Jasmonate (signaling)	TRINITY_DN20092_c0_g1_i14	XP_006483021.1	protein TIFY 9 isoform X3 [Citrus sinensis]	639.606	973.296	856.822	507.856	#N/A	#N/A	#N/A	-1.03394	1.42876e-17	#N/A	#N/A	#N/A	#N/A
Salicylic acid(biosynthesis)	TRINITY_DN904_c0_g1_i1	KIK69061.1	hypothetical protein GYMLUDRAFT_35104 [Gymnopus luxurians FD-317 M1]	0.0548449	0.612153	0.365537	0	3.56201	3.56201	0.00124885	#NAME?	0.000116706	#N/A	#N/A	3.05174	0.0180441
Salicylic acid(biosynthesis)	TRINITY_DN20206_c0_g1_i1	ESR37778.1	hypothetical protein CICLE_v10027913mg [Citrus clementina]	45.4544	75.7371	45.5786	104.35	#N/A	#N/A	#N/A	#N/A	#N/A	1.02692	3.05211e-07	#N/A	#N/A
Salicylic acid(biosynthesis)	TRINITY_DN20206_c0_g2_i1	XP_006436446.1	phenylalanine ammonia-lyase [Citrus clementina]	11.3599	19.9455	13.1595	27.4243	#N/A	#N/A	#N/A	#N/A	#N/A	1.09795	4.16678e-05	#N/A	#N/A
Salicylic acid(biosynthesis)	TRINITY_DN21591_c0_g1_i1	KDO50673.1	hypothetical protein CISIN_1g005031mg [Citrus sinensis]	25.9463	49.278	51.8015	60.5445	#N/A	#N/A	#N/A	#N/A	#N/A	1.04965	1.41186e-06	1.10136	1.73706e-06
Salicylic acid(biosynthesis)	TRINITY_DN10244_c0_g2_i1	GAY37881.1	hypothetical protein CUMW_032470 [Citrus unshiu]	2.01656	4.54015	1.85695	2.81206	1.07456	1.07456	0.00609227	#N/A	#N/A	#N/A	#N/A	#N/A	#N/A
Salicylic acid (signaling)	TRINITY_DN22493_c0_g1_i5	KDO77446.1	hypothetical protein CISIN_1g007849mg [Citrus sinensis]	201.951	93.2829	128.322	87.394	-1.21659	-1.21659	0.000260361	#N/A	#N/A	-1.38326	1.73434e-05	#N/A	#N/A
Salicylic acid (signaling)	TRINITY_DN22493_c0_g2_i2	PNT01697.1	hypothetical protein POPTR_015G117200v3 [Populus trichocarpa]	10.4236	4.11114	7.40221	5.98628	-1.44596	-1.44596	0.00779104	#N/A	#N/A	#N/A	#N/A	#N/A	#N/A
Salicylic acid (signaling)	TRINITY_DN18377_c1_g1_i3	ESR50343.1	hypothetical protein CICLE_v10031115mg [Citrus clementina]	6.03285	10.2752	10.5848	3.20137	#N/A	#N/A	#N/A	-1.98828	0.00547706	-1.07117	0.0329393	#N/A	#N/A
Salicylic acid (signaling)	TRINITY_DN24352_c2_g2_i1	XP_024956515.1	BTB/POZ domain and ankyrin repeat-containing protein NPR2-like [Citrus sinensis]	2.61035	3.46009	4.12345	7.9012	#N/A	#N/A	#N/A	#N/A	#N/A	1.42851	0.00201075	#N/A	#N/A
Abscisic acid (biosynthensis)	TRINITY_DN13198_c0_g1_i1	GAY39525.1	hypothetical protein CUMW_044960 [Citrus unshiu]	0.804986	5.82101	1.88385	4.03709	2.72992	2.72992	0.0006658	#N/A	#N/A	#N/A	#N/A	#N/A	#N/A
Abscisic acid (biosynthensis)	TRINITY_DN16736_c0_g1_i3	XP_006424867.1	abscisic acid 8'-hydroxylase 2 [Citrus clementina]	10.3759	4.05125	6.16213	10.2041	-1.46323	-1.46323	2.13825e-09	#N/A	#N/A	#N/A	#N/A	#N/A	#N/A
Abscisic acid (biosynthensis)	TRINITY_DN7588_c0_g1_i1	ESR36261.1	hypothetical protein CICLE_v10028355mg [Citrus clementina]	0.44173	0.732088	0.550202	1.39908	#N/A	#N/A	#N/A	#N/A	#N/A	1.4754	0.035226	#N/A	#N/A
Abscisic acid (biosynthensis)	TRINITY_DN14199_c0_g1_i1	NP_001275864.1	putative 9-cis-epoxycarotenoid dioxygenase 3 [Citrus sinensis]	9.72228	51.3185	11.4156	17.8295	2.2856	2.2856	1.22872e-11	#N/A	#N/A	#N/A	#N/A	#N/A	#N/A
Abscisic acid (biosynthensis)	TRINITY_DN9007_c0_g1_i1	KDO78199.1	hypothetical protein CISIN_1g007291mg [Citrus sinensis]	0.265479	0.612764	0.115547	0.724103	#N/A	#N/A	#N/A	2.38403	0.0109068	#N/A	#N/A	#N/A	#N/A
Abscisic acid (biosynthensis)	TRINITY_DN9007_c0_g2_i1	AAY89371.1	9-cis-epoxycarotenoid dioxygenase 2 [Citrus sinensis]	0.247199	0.973106	0	0.88333	#N/A	#N/A	#N/A	Inf	0.0243911	#N/A	#N/A	#N/A	#N/A
Abscisic acid (biosynthensis)	TRINITY_DN2672_c0_g1_i1	BAO18774.1	carotenoid cleavage dioxygenase, partial [Citrus unshiu]	0.341189	3.93368	1.29275	0.890196	#N/A	#N/A	#N/A	#N/A	#N/A	#N/A	#N/A	2.05163	0.00129402
Abscisic acid (signaling)	TRINITY_DN12680_c0_g1_i1	ESR42724.1	hypothetical protein CICLE_v10012583mg [Citrus clementina]	7.79214	16.9433	12.1611	7.94129	1.00201	1.00201	0.00303361	#N/A	#N/A	#N/A	#N/A	#N/A	#N/A
Abscisic acid (signaling)	TRINITY_DN7236_c0_g1_i1	GAY40505.1	hypothetical protein CUMW_052430 [Citrus unshiu]	0.128506	0.962693	0.71557	0.216229	2.56545	2.56545	0.0215495	#N/A	#N/A	#N/A	#N/A	#N/A	#N/A
Abscisic acid (signaling)	TRINITY_DN14255_c0_g1_i1	XP_015385146.1	abscisic acid receptor PYL8-like isoform X1 [Citrus sinensis]	1.02262	1.24059	1.91275	0.623539	#N/A	#N/A	#N/A	-1.81083	0.0324328	#N/A	#N/A	#N/A	#N/A
Etylene (biosynthesis)	TRINITY_DN21299_c0_g1_i8	ESR60892.1	hypothetical protein CICLE_v10015962mg [Citrus clementina]	490.793	1775.88	1685.8	753.17	1.75474	1.75474	4.7614e-11	-1.43164	3.00206e-08	#N/A	#N/A	1.88034	5.41656e-10
Etylene (biosynthesis)	TRINITY_DN23923_c0_g2_i1	XP_024036807.1	1-aminocyclopropane-1-carboxylate oxidase homolog 1 [Citrus clementina]	3.08711	1.49586	1.3887	2.19591	-1.16617	-1.16617	0.0308215	#N/A	#N/A	#N/A	#N/A	#N/A	#N/A
Etylene (biosynthesis)	TRINITY_DN5081_c0_g1_i1	NP_001275873.2	1-aminocyclopropane-1-carboxylate synthase 1-like [Citrus sinensis]	4.20329	3.70153	3.16561	1.6004	#N/A	#N/A	#N/A	-1.27927	0.00620699	-1.57048	0.00375416	#N/A	#N/A
Etylene (biosynthesis)	TRINITY_DN27506_c0_g1_i1	XP_024958546.1	1-aminocyclopropane-1-carboxylate oxidase homolog 1-like [Citrus sinensis]	0.449771	0.57625	1.29092	2.17305	#N/A	#N/A	#N/A	#N/A	#N/A	2.11956	0.000131293	1.64451	0.0140788
Etylene (biosynthesis)	TRINITY_DN17976_c0_g1_i4	KDO81400.1	hypothetical protein CISIN_1g016272mg [Citrus sinensis]	107.329	96.2929	142.616	61.9799	#N/A	#N/A	#N/A	-1.47708	2.46036e-30	#N/A	#N/A	#N/A	#N/A
Etylene (signaling)	TRINITY_DN10065_c0_g1_i1	GAY52566.1	hypothetical protein CUMW_142850 [Citrus unshiu]	1.17948	2.95556	4.24485	2.74374	1.20003	1.20003	0.0268175	#N/A	#N/A	1.03409	0.0492493	1.91637	0.000699341
Etylene (signaling)	TRINITY_DN10399_c0_g1_i1	XP_006441807.2	ethylene-responsive transcription factor ERF023 [Citrus clementina]	48.9544	15.8368	46.7541	24.5179	-1.73648	-1.73648	5.18501e-07	-1.21034	1.43982e-08	-1.16811	0.000414234	#N/A	#N/A
Etylene (signaling)	TRINITY_DN10989_c0_g1_i1	XP_006439361.1	ethylene-responsive transcription factor ERF061 [Citrus clementina]	45.3216	21.4501	28.4844	39.6124	-1.1909	-1.1909	1.85718e-11	#N/A	#N/A	#N/A	#N/A	#N/A	#N/A
Etylene (signaling)	TRINITY_DN12204_c0_g1_i4	KDO57619.1	hypothetical protein CISIN_1g047241mg [Citrus sinensis]	0.263259	1.46124	1.9285	1.02296	2.51052	2.51052	0.00954988	#N/A	#N/A	#N/A	#N/A	3.11636	0.000229566
Etylene (signaling)	TRINITY_DN12498_c0_g1_i1	GAY63861.1	hypothetical protein CUMW_229090 [Citrus unshiu]	0.105757	1.61425	2.37829	0.319159	4.24628	4.24628	0.00561894	-3.2111	0.000952601	#N/A	#N/A	4.98416	9.97255e-05
Etylene (signaling)	TRINITY_DN12498_c1_g2_i1	XP_006443854.1	ethylene-responsive transcription factor ERF096 [Citrus clementina]	0	1.28912	2.01841	0	Inf	Inf	0.0114947	#NAME?	4.40971e-05	#N/A	#N/A	Inf	0.000173702
Etylene (signaling)	TRINITY_DN12498_c1_g3_i1	KDO68456.1	hypothetical protein CISIN_1g031402mg [Citrus sinensis]	0.0573368	1.92266	5.95896	0.539899	5.08671	5.08671	3.39298e-05	-3.70016	6.16528e-11	#N/A	#N/A	6.91738	6.31607e-17
Etylene (signaling)	TRINITY_DN13211_c0_g1_i1	GAY37622.1	hypothetical protein CUMW_030440 [Citrus unshiu]	496.678	1076.1	525.71	785.803	1.0107	1.0107	5.64002e-11	#N/A	#N/A	#N/A	#N/A	#N/A	#N/A
Etylene (signaling)	TRINITY_DN13441_c0_g1_i1	XP_006478270.1	ethylene-responsive transcription factor ERF020 [Citrus sinensis]	57.3382	7.60105	20.2955	14.5613	-3.02956	-3.02956	0.0015618	#N/A	#N/A	-2.1557	0.0109564	#N/A	#N/A
Etylene (signaling)	TRINITY_DN13548_c0_g2_i1	XP_006434497.1	ethylene-responsive transcription factor ABR1 isoform X1 [Citrus clementina]	6.12656	17.5531	8.53507	4.75111	1.39039	1.39039	0.0277577	-1.13094	1.48914e-06	#N/A	#N/A	#N/A	#N/A
Etylene (signaling)	TRINITY_DN13770_c0_g1_i3	XP_024034032.1	probable serine/threonine-protein kinase SIS8 isoform X3 [Citrus clementina]	9.35379	21.3777	15.6777	20.1704	1.08576	1.08576	1.01484e-08	#N/A	#N/A	#N/A	#N/A	#N/A	#N/A
Etylene (signaling)	TRINITY_DN13901_c0_g1_i1	XP_006440530.2	LOW QUALITY PROTEIN: ethylene-responsive transcription factor ERF027 [Citrus clementina]	23.9413	12.1293	21.079	26.4006	-1.09251	-1.09251	1.18372e-06	#N/A	#N/A	#N/A	#N/A	#N/A	#N/A
Etylene (signaling)	TRINITY_DN18113_c0_g1_i3	XP_006487104.1	ethylene-responsive transcription factor ERF109 [Citrus sinensis]	531.101	187.536	301.125	297.107	-1.59933	-1.59933	2.18524e-10	#N/A	#N/A	-1.00942	5.95716e-07	#N/A	#N/A
Etylene (signaling)	TRINITY_DN18341_c1_g1_i2	ESR49433.1	hypothetical protein CICLE_v10031306mg [Citrus clementina]	7.68908	19.7171	13.3794	8.2931	1.24822	1.24822	5.52049e-10	#N/A	#N/A	#N/A	#N/A	#N/A	#N/A
Etylene (signaling)	TRINITY_DN19350_c0_g1_i3	GAY43574.1	hypothetical protein CUMW_075560, partial [Citrus unshiu]	4.80557	16.6908	7.51056	31.2811	1.68913	1.68913	2.71096e-10	1.78238	2.79191e-06	2.53399	8.23725e-09	#N/A	#N/A
Etylene (signaling)	TRINITY_DN21210_c0_g2_i2	XP_006474529.1	ethylene-responsive transcription factor ERF017 [Citrus sinensis]	38.1687	96.8744	43.3355	54.3254	1.23929	1.23929	1.13222e-11	#N/A	#N/A	#N/A	#N/A	#N/A	#N/A
Etylene (signaling)	TRINITY_DN23370_c0_g1_i23	GAY38250.1	hypothetical protein CUMW_035270 [Citrus unshiu]	47.597	145.774	50.6841	57.2661	1.50578	1.50578	1.46367e-21	#N/A	#N/A	#N/A	#N/A	#N/A	#N/A
Etylene (signaling)	TRINITY_DN6166_c0_g1_i1	XP_006483228.1	AP2-like ethylene-responsive transcription factor AIL5 isoform X2 [Citrus sinensis]	1.02396	0.219674	0.169904	0.354628	-2.34315	-2.34315	0.00412951	#N/A	#N/A	-1.72056	0.0163454	-2.43801	0.00382481
Etylene (signaling)	TRINITY_DN8508_c0_g1_i1	XP_006434157.1	ethylene-responsive transcription factor ERF014 [Citrus clementina]	4.62938	2.278	4.67148	3.38521	-1.14169	-1.14169	0.00356539	#N/A	#N/A	#N/A	#N/A	#N/A	#N/A
Etylene (signaling)	TRINITY_DN11805_c0_g1_i1	XP_006426907.1	ethylene-responsive transcription factor ERF036 [Citrus clementina]	1.55325	1.93755	1.28402	4.15558	#N/A	#N/A	#N/A	1.41807	0.00280574	1.23987	0.00638865	#N/A	#N/A
Etylene (signaling)	TRINITY_DN1201_c0_g1_i1	XP_006444410.1	ethylene-responsive transcription factor ERF073 [Citrus clementina]	83.0447	84.834	170.633	96.6147	#N/A	#N/A	#N/A	-1.08912	3.54587e-06	#N/A	#N/A	1.13604	5.55339e-07
Etylene (signaling)	TRINITY_DN12311_c0_g1_i1	KDO50767.1	hypothetical protein CISIN_1g015846mg [Citrus sinensis]	0.442297	0.283487	0.11536	1.01246	#N/A	#N/A	#N/A	2.84622	0.000137788	#N/A	#N/A	#N/A	#N/A
Etylene (signaling)	TRINITY_DN12498_c1_g1_i1	GAY63862.1	hypothetical protein CUMW_229100 [Citrus unshiu]	3.19881	2.8272	6.6225	1.59941	#N/A	#N/A	#N/A	-2.33541	1.05129e-07	-1.17175	0.0103415	1.16051	0.00335119
Etylene (signaling)	TRINITY_DN13548_c0_g1_i1	XP_006464539.1	ethylene-responsive transcription factor ERF110 isoform X1 [Citrus sinensis]	3.65563	13.4412	4.36058	0.58186	#N/A	#N/A	#N/A	-3.19001	1.01114e-06	-2.81537	3.05407e-06	#N/A	#N/A
Etylene (signaling)	TRINITY_DN23085_c1_g1_i1	ESR39128.1	hypothetical protein CICLE_v10027548mg [Citrus clementina]	2.37577	3.33864	2.83433	0.683556	#N/A	#N/A	#N/A	-2.31841	3.23725e-05	-1.95581	0.000938896	#N/A	#N/A
Etylene (signaling)	TRINITY_DN24275_c2_g1_i12	XP_024039550.1	uncharacterized protein LOC112098151 [Citrus clementina]	170.35	116.922	200.976	93.8652	#N/A	#N/A	#N/A	-1.37765	2.05638e-10	-1.02927	4.19588e-09	#N/A	#N/A
Etylene (signaling)	TRINITY_DN28648_c0_g1_i1	XP_006445414.1	ethylene-responsive transcription factor 13 [Citrus clementina]	0.528723	0.6035	0.779759	2.84044	#N/A	#N/A	#N/A	1.58214	0.0139196	2.25754	0.00095233	#N/A	#N/A
Etylene (signaling)	TRINITY_DN2973_c0_g1_i1	KDO85529.1	hypothetical protein CISIN_1g032263mg [Citrus sinensis]	64.0273	119.374	185.607	78.9259	#N/A	#N/A	#N/A	-1.49452	0.000401636	#N/A	#N/A	1.62952	0.000322248
Etylene (signaling)	TRINITY_DN5400_c0_g1_i1	NP_001306994.1	ethylene-responsive transcription factor 1B-like [Citrus sinensis]	51.4831	42.8456	110.341	48.6672	#N/A	#N/A	#N/A	-1.46693	3.18176e-06	#N/A	#N/A	1.20963	0.000164197
Etylene (signaling)	TRINITY_DN7361_c0_g1_i1	XP_006495413.1	ethylene-responsive transcription factor ERF023 [Citrus sinensis]	26.5032	26.1515	16.6744	47.6495	#N/A	#N/A	#N/A	1.23707	1.91661e-06	#N/A	#N/A	#N/A	#N/A
Etylene (signaling)	TRINITY_DN12752_c0_g1_i1	GAY55627.1	hypothetical protein CUMW_165650 [Citrus unshiu]	31.0927	34.6719	59.8582	83.0395	#N/A	#N/A	#N/A	#N/A	#N/A	1.24632	0.0111849	#N/A	#N/A
Etylene (signaling)	TRINITY_DN18943_c0_g1_i1	XP_006491642.1	ethylene-responsive transcription factor ERF053 [Citrus sinensis]	20.5997	20.5016	13.387	9.48894	#N/A	#N/A	#N/A	#N/A	#N/A	-1.29589	4.19265e-05	#N/A	#N/A
Etylene (signaling)	TRINITY_DN10590_c0_g1_i1	XP_006490013.3	ethylene-responsive transcription factor ERF107 [Citrus sinensis]	4.94574	11.0605	10.3956	9.98122	#N/A	#N/A	#N/A	#N/A	#N/A	#N/A	#N/A	1.1746	0.0112196
Etylene (signaling)	TRINITY_DN3820_c0_g1_i1	KDO85527.1	hypothetical protein CISIN_1g026607mg [Citrus sinensis]	7.48579	4.43624	3.02886	6.05978	#N/A	#N/A	#N/A	#N/A	#N/A	#N/A	#N/A	-1.1883	0.00352827
PIs	TRINITY_DN11279_c0_g1_i1	ESR40691.1	hypothetical protein CICLE_v10027262mg [Citrus clementina]	1.02117	3.02579	3.50562	1.21084	1.44019	1.44019	0.0108248	-1.80443	0.000201963	#N/A	#N/A	1.8548	0.000359575
PIs	TRINITY_DN19017_c0_g1_i1	ABL67650.1	putative miraculin-like protein 2 [(Citrus unshiu x Citrus sinensis) x Citrus reticulata]	3.08418	11.5482	20.7882	16.2854	1.79534	1.79534	5.40082e-05	#N/A	#N/A	2.23831	7.05801e-15	2.88251	0.000376246
PIs	TRINITY_DN21274_c0_g1_i1	XP_006478136.1	21 kDa seed protein [Citrus sinensis]	0.0211267	1.36576	14.3534	14.3618	5.87393	5.87393	0.0172714	#N/A	#N/A	9.1879	4.19986e-09	9.51435	0.0460285
PIs	TRINITY_DN21274_c0_g2_i2	GAY66574.1	hypothetical protein CUMW_249820 [Citrus unshiu]	474.181	1328.14	2759.7	4319.42	1.37674	1.37674	8.62371e-17	#N/A	#N/A	3.01706	1.32855e-83	2.65982	2.44493e-06
PIs	TRINITY_DN11630_c0_g1_i1	KDO41166.1	hypothetical protein CISIN_1g033404mg [Citrus sinensis]	7.04364	7.27426	5.78973	16.002	#N/A	#N/A	#N/A	1.17887	0.000253377	1.00408	0.00123796	#N/A	#N/A
PIs	TRINITY_DN12775_c0_g1_i1	ESR42470.1	hypothetical protein CICLE_v10013132mg [Citrus clementina]	12.6026	10.6809	5.33531	13.1343	#N/A	#N/A	#N/A	1.00483	0.00225946	#N/A	#N/A	-1.11931	0.00297267
PIs	TRINITY_DN12775_c0_g2_i1	XP_006429231.1	uncharacterized protein LOC18038249 [Citrus clementina]	6.24558	3.54033	4.2924	12.8688	#N/A	#N/A	#N/A	1.29809	0.000303916	#N/A	#N/A	#N/A	#N/A
PIs	TRINITY_DN21194_c1_g4_i1	GAY32961.1	hypothetical protein CUMW_287510 [Citrus unshiu]	105.217	98.4811	303.87	1384.56	#N/A	#N/A	#N/A	1.89381	6.7636e-06	3.54323	4.88294e-12	1.64568	8.21688e-05
PIs	TRINITY_DN25599_c0_g1_i1	XP_006441440.1	kunitz trypsin inhibitor 2 [Citrus clementina]	6.55901	4.33097	21.714	7.60273	#N/A	#N/A	#N/A	-1.78836	2.51307e-06	#N/A	#N/A	1.81247	0.000358408
PIs	TRINITY_DN11113_c0_g1_i2	ESR58552.1	hypothetical protein CICLE_v10022835mg [Citrus clementina]	17.2217	16.9354	30.9807	62.2124	#N/A	#N/A	#N/A	#N/A	#N/A	1.68444	9.72552e-23	#N/A	#N/A
PIs	TRINITY_DN14089_c0_g1_i1	BAQ21279.1	miraculin-like protein-3 [Citrus tamurana]	81.8683	169.83	772.765	1272.34	#N/A	#N/A	#N/A	#N/A	#N/A	3.78306	5.52448e-75	3.35816	4.045e-05
PIs	TRINITY_DN17266_c0_g1_i1	XP_006478135.1	kunitz trypsin inhibitor 2-like [Citrus sinensis]	142.896	54.579	316.973	1959.3	#N/A	#N/A	#N/A	2.34006	9.06532e-08	3.59948	3.53915e-12	1.2552	0.000704332
PIs	TRINITY_DN19017_c0_g2_i2	XP_006477858.1	21 kDa seed protein-like [Citrus sinensis]	1.76262	1.3269	5.0451	10.2925	#N/A	#N/A	#N/A	#N/A	#N/A	2.36321	8.94096e-07	#N/A	#N/A
PIs	TRINITY_DN5907_c0_g1_i1	KDO68678.1	hypothetical protein CISIN_1g038771mg [Citrus sinensis]	3.09839	2.60636	1.57429	1.55521	#N/A	#N/A	#N/A	#N/A	#N/A	-1.17335	0.00183593	#N/A	#N/A
PRs	TRINITY_DN18840_c0_g2_i1	KDO71797.1	hypothetical protein CISIN_1g037096mg [Citrus sinensis]	0.427893	2.84971	3.01406	0.685908	2.57947	2.57947	0.00297921	-2.3972	0.0291272	#N/A	#N/A	2.84348	0.014335
PRs	TRINITY_DN8678_c0_g1_i1	ESR37252.1	hypothetical protein CICLE_v10029536mg [Citrus clementina]	2.41102	11.3284	10.2626	6.75792	2.12862	2.12862	5.50733e-09	#N/A	#N/A	1.3102	0.000818933	2.20484	4.0711e-06
PRs	TRINITY_DN1236_c0_g1_i1	XP_006474144.1	pathogenesis-related protein PR-1 [Citrus sinensis]	1.17118	1.35333	0.373258	1.92028	#N/A	#N/A	#N/A	2.1345	0.0104775	#N/A	#N/A	#N/A	#N/A
PRs	TRINITY_DN18840_c0_g2_i1	KDO71797.1	hypothetical protein CISIN_1g037096mg [Citrus sinensis]	0.427893	2.84971	3.01406	0.685908	2.57947	2.57947	0.00297921	-2.3972	0.0291272	#N/A	#N/A	2.84348	0.014335
PRs	TRINITY_DN6133_c0_g1_i1	KDO54389.1	hypothetical protein CISIN_1g032285mg [Citrus sinensis]	45.2221	52.5559	165.339	162.84	#N/A	#N/A	#N/A	#N/A	#N/A	1.67437	9.88816e-27	1.9818	2.20919e-05

## Sheet: Note S3
Note S3 Validation of the relative expression levels of candidate genes by qRT-PCR, related to Figure S3.
Form	Gene Name	Unigene_id	NR id	NR annotation	Average FPKM by RNA-seq									Average RE by qRT-PCR
					control	SE	Guava VOC-expsosed	SE	ACP-infested	SE	Guava+ACP	SE		control	SE	Guava VOC-expsosed	SE	ACP-infested	SE	Guava+ACP	SE
JA biosynthesis and signaling	PLA-like	TRINITY_DN27791_c0_g1_i1	KDO85502.1	hypothetical protein CISIN_1g035710mg [Citrus sinensis]	0.181451	0.0907318	1.61318	0.0486148	0.650645	0.113501	0.413278	0.114086		-	-	-	-	-	-	-	-
	LOX2_1	TRINITY_DN14722_c0_g1_i1	ESR59209.1	hypothetical protein CICLE_v10014209mg [Citrus clementina]	2.88367	0.428571	7.46435	1.01944	11.5428	1.16025	14.0185	0.375168		-	-	-	-	-	-	-	-
	LOX2_2	TRINITY_DN19623_c0_g2_i1	KDO64919.1	hypothetical protein CISIN_1g002617mg [Citrus sinensis]	231.029	47.8764	515.171	37.0554	812.821	101.233	1170.26	34.5613		1	0.165916	2.36013	0.429237	4.51296	1.24553	5.81513	2.12199
	LOX6	TRINITY_DN23977_c0_g1_i3	KDO81981.1	hypothetical protein CISIN_1g002417mg [Citrus sinensis]	19.1387	2.31613	28.3076	1.59701	28.7587	1.38473	48.6976	2.98063		-	-	-	-	-	-	-	-
	AOC	TRINITY_DN13226_c0_g1_i2	XP_006437732.1	allene oxide cyclase, chloroplastic [Citrus clementina]	119.193	4.78536	262.536	22.427	120.26	9.74974	123.585	12.4404		-	-	-	-	-	-	-	-
	OPR3	TRINITY_DN15898_c0_g1_i4	GAY63332.1	hypothetical protein CUMW_224680 [Citrus unshiu]	56.1892	2.62695	125.775	9.67586	81.7425	4.0396	79.9388	4.06148		-	-	-	-	-	-	-	-
	OPR11_1	TRINITY_DN18897_c0_g1_i3	XP_024038646.1	putative 12-oxophytodienoate reductase 11 [Citrus clementina]	13.8067	2.76054	9.23898	0.633107	10.1696	1.60354	7.38451	0.773704		-	-	-	-	-	-	-	-
	OPR11_2	TRINITY_DN18897_c0_g2_i4	GAY67717.1	hypothetical protein CUMW_258800 [Citrus unshiu]	3.27166	0.222622	5.55241	0.831615	11.3792	1.11803	16.4499	2.10977		1	0.174657	1.91402	0.503563	3.68117	0.98421	4.95682	1.32392
	JMT-like	TRINITY_DN11927_c0_g1_i2	XP_024039635.1	jasmonate O-methyltransferase-like [Citrus clementina]	0.0954507	0.0591304	0.083724	0.0479597	0.242592	0.128995	0.952521	0.100471		1	0.15987	1.708	0.664598	3.12528	1.39618	9.73208	2.34368
	JAZ_1	TRINITY_DN13709_c0_g1_i5	XP_024950951.1	protein TIFY 6B-like isoform X2 [Citrus sinensis]	190.071	15.4739	544.183	7.15963	355.218	29.5071	454.999	23.8841		-	-	-	-	-	-	-	-
	JAZ_2	TRINITY_DN20092_c0_g1_i14	XP_006483021.1	protein TIFY 9 isoform X3 [Citrus sinensis]	639.606	14.4798	973.296	33.6952	856.822	20.7069	507.856	18.5496		-	-	-	-	-	-	-	-
	MYC2-like	TRINITY_DN10184_c0_g1_i1	ESR58004.1	hypothetical protein CICLE_v10019749mg [Citrus clementina]	4.56566	0.259785	10.0555	1.11331	3.97224	0.183306	12.8773	1.04053		1	0.105882	2.11824	0.514456	1.61164	0.114531	3.52262	0.400582
SA biosynthesis and signaling	PAL_1	TRINITY_DN20206_c0_g1_i1	ESR37778.1	hypothetical protein CICLE_v10027913mg [Citrus clementina]	45.4544	6.82091	75.7371	8.82797	45.5786	4.27006	104.35	8.09837		-	-	-	-	-	-	-	-
	PAL_2	TRINITY_DN20206_c0_g2_i1	XP_006436446.1	phenylalanine ammonia-lyase [Citrus clementina]	11.3599	1.71285	19.9455	1.69318	13.1595	0.761965	27.4243	3.30751		1	0.175934	3.4187	0.955793	1.13194	0.0299159	2.58981	0.86344
	PAL_3	TRINITY_DN21591_c0_g1_i1	KDO50673.1	hypothetical protein CISIN_1g005031mg [Citrus sinensis]	25.9463	3.56619	49.278	6.79107	51.8015	4.74751	60.5445	5.7285		1	0.332893	1.78417	0.494978	2.23922	0.48467	4.13359	0.97285
	NPR3	TRINITY_DN22493_c0_g1_i5	KDO77446.1	hypothetical protein CISIN_1g007849mg [Citrus sinensis]	201.951	28.7126	93.2829	10.955	128.322	14.7985	87.394	1.21749		-	-	-	-	-	-	-	-
	NPR2-like	TRINITY_DN24352_c2_g2_i1	XP_024956515.1	BTB/POZ domain and ankyrin repeat-containing protein NPR2-like [Citrus sinensis]	2.61035	0.583482	3.46009	0.156798	4.12345	2.0375	7.9012	1.26076		-	-	-	-	-	-	-	-
	NPR4-like	TRINITY_DN18377_c1_g1_i3	ESR50343.1	hypothetical protein CICLE_v10031115mg [Citrus clementina]	6.03285	1.27603	10.2752	0.876709	10.5848	2.97001	3.20137	0.730833		-	-	-	-	-	-	-	-
Terpenoid biosynthesis	GGPPS7	TRINITY_DN11449_c0_g1_i1	XP_006430614.1	geranylgeranyl pyrophosphate synthase 7, chloroplastic [Citrus clementina]	18.2721	2.30244	23.1593	1.6465	31.1596	0.690974	81.2625	12.5582		1	0.17439	4.81478	0.21294	3.68477	0.255277	8.81852	2.37448
	GGPPS_1	TRINITY_DN16635_c0_g1_i1	XP_006466719.1	geranylgeranyl pyrophosphate synthase, chloroplastic [Citrus sinensis]	129.343	11.0526	329.233	75.0822	154.28	0.739487	166.435	9.02645		-	-	-	-	-	-	-	-
	GGPPS_2	TRINITY_DN6761_c0_g1_i1	XP_006475060.1	heterodimeric geranylgeranyl pyrophosphate synthase small subunit, chloroplastic [Citrus sinensis]	115.307	2.96045	255.435	33.2377	176.124	27.5505	111.404	11.264		-	-	-	-	-	-	-	-
	GES	TRINITY_DN13953_c0_g1_i2	XP_006467846.1	(E,E)-geranyllinalool synthase isoform X1 [Citrus sinensis]	0.148509	0.0743185	1.40424	0.623724	0.162538	0.0840278	0.295005	0.0805326		1	0.368534	15.6315	5.23736	1.9569	0.255345	3.16465	1.08424
	CYP82G1-like	TRINITY_DN22658_c0_g1_i5	XP_006479223.1	cytochrome P450 82G1-like [Citrus sinensis]	13.5027	1.12577	55.8081	13.599	15.4657	1.76259	40.455	1.44241		1	0.209334	3.42919	0.79915	2.93449	0.845086	4.38809	1.42944
	AFAR-like	TRINITY_DN7856_c0_g1_i1	GAY34260.1	hypothetical protein CUMW_010470 [Citrus unshiu]	4.0616	0.763633	12.0904	1.25155	25.8948	2.09266	43.6849	1.61194		1	0.152378	3.10416	0.550478	5.1231	0.461236	10.8315	2.849
Phenylpropanoid biosynthesis	4CL2	TRINITY_DN18884_c0_g1_i3	AKZ20933.1	4-coumarate-CoA ligase, partial [Citrus daoxianensis]	8.18641	1.06704	4.20729	0.640465	4.18907	0.352959	14.4393	1.85699		-	-	-	-	-	-	-	-
	COMT_1	TRINITY_DN21914_c1_g1_i7	XP_006427989.2	caffeic acid 3-O-methyltransferase [Citrus clementina]	23.2381	1.09596	56.3149	14.811	61.6352	14.6309	34.4297	4.61139		-	-	-	-	-	-	-	-
	COMT_2	TRINITY_DN21914_c1_g2_i2	XP_006492700.1	caffeic acid 3-O-methyltransferase-like isoform X2 [Citrus sinensis]	0.619208	0.171772	18.1646	2.75767	9.39025	0.939266	2.83117	0.603987		1	0.133321	13.9045	4.06444	6.89569	1.26504	3.97625	1.22667
	COMT_3	TRINITY_DN23378_c1_g1_i10	XP_006441603.1	caffeic acid 3-O-methyltransferase isoform X2 [Citrus clementina]	4.23382	0.611826	6.63464	1.66378	7.30183	2.01202	40.4084	7.28481		-	-	-	-	-	-	-	-
	PER4-like	TRINITY_DN12000_c0_g1_i5	KDO60612.1	hypothetical protein CISIN_1g020951mg [Citrus sinensis]	8.13382	1.96094	14.7234	3.05661	18.9074	2.61542	41.3634	5.53169		1	0.149746	1.74714	0.455367	2.51885	0.621382	5.55364	1.37337
	PER47	TRINITY_DN16070_c0_g1_i1	KDO58760.1	hypothetical protein CISIN_1g017040mg [Citrus sinensis]	5.27346	0.667311	1.79743	0.0504431	2.19402	0.156118	6.56509	0.673789		-	-	-	-	-	-	-	-
	PER6	TRINITY_DN18328_c0_g1_i1	XP_006483776.2	peroxidase 6 [Citrus sinensis]	16.56	1.13391	8.78464	0.872038	13.3299	2.49407	14.4079	1.85123		-	-	-	-	-	-	-	-
	PER42	TRINITY_DN21376_c0_g1_i1	KDO78225.1	hypothetical protein CISIN_1g019129mg [Citrus sinensis]	315.209	44.686	319.242	28.5238	279.409	10.005	884.174	93.4194		-	-	-	-	-	-	-	-
	PER64	TRINITY_DN25268_c0_g1_i1	GAY42861.1	hypothetical protein CUMW_070170 [Citrus unshiu]	3.95443	0.616944	14.3615	7.24708	16.0405	3.7068	6.80331	1.63886		-	-	-	-	-	-	-	-
	PER5	TRINITY_DN2624_c0_g1_i2	XP_006444582.1	peroxidase 5 [Citrus clementina]	1.29167	0.277391	4.11106	1.05174	5.55309	2.73169	1.20499	0.157616		-	-	-	-	-	-	-	-
	PER3	TRINITY_DN28563_c0_g1_i1	XP_006479844.1	peroxidase 3 [Citrus sinensis]	3.34604	0.102483	7.97249	0.871093	6.05867	0.835133	6.65254	0.292189		-	-	-	-	-	-	-	-
	PER A2	TRINITY_DN3000_c0_g1_i1	KDO62918.1	hypothetical protein CISIN_1g018811mg [Citrus sinensis]	33.4758	3.51309	101.538	11.6354	36.9468	1.12296	62.121	4.27669		-	-	-	-	-	-	-	-
Flavonoid biosynthesis	HST-like	TRINITY_DN20060_c0_g1_i3	GAY56880.1	hypothetical protein CUMW_175280 [Citrus unshiu]	14.193	2.02903	37.9592	5.23097	15.6824	2.7928	20.5094	1.17193		-	-	-	-	-	-	-	-
	FLS	TRINITY_DN3377_c0_g1_i1	XP_006485472.1	flavonol synthase/flavanone 3-hydroxylase [Citrus sinensis]	4.78596	0.137761	10.916	1.40042	7.69205	1.26048	6.69463	0.914029		-	-	-	-	-	-	-	-
	CYP73	TRINITY_DN27086_c0_g1_i1	XP_024034482.1	cytochrome P450 CYP73A100 [Citrus clementina]	0.555516	0.171726	1.80177	0.936848	0.567987	0.305184	0.0998125	0.0198807		-	-	-	-	-	-	-	-
	CYP98A2	TRINITY_DN8762_c0_g1_i2	ESR45612.1	hypothetical protein CICLE_v10000848mg [Citrus clementina]	5.80848	1.18165	4.41126	1.51777	1.38084	0.185829	12.0147	1.69515		-	-	-	-	-	-	-	-
Direct defense-related	Lectin-like	TRINITY_DN14303_c0_g2_i3	ESR64072.1	hypothetical protein CICLE_v10009184mg [Citrus clementina]	60.3332	9.68076	73.7783	2.77453	498.524	137.635	1177.06	47.6956		1	0.314069	1.58516	0.487769	10.8794	3.32794	28.4508	6.59011
	PI-like	TRINITY_DN14089_c0_g1_i1	BAQ21279.1	miraculin-like protein-3 [Citrus tamurana]	81.8683	25.6151	169.83	3.84451	772.765	201.334	1272.34	92.6514		1	0.140448	2.95334	0.263927	13.4286	1.44577	26.4091	4.53333
Note: '-' no data available.

## Sheet: Note S4
Note S4 Differentially produced flavonoids and terpenoids in citrus leaves, related to Figure 5C. All metabolites are putatively annotated.
ID	Metabolites	Compound ID	Class	Score	Average					Guava VOC-exposed vs. control			Guava+ACP vs. ACP-infested			Guava+ACP vs. control			ACP-infested vs. control
					Control	guava VOC-exposed	ACP-infested	guava+ACP		Log2(FC)	VIP	P-value	Log2(FC)	VIP	P-value	Log2(FC)	VIP	P-value	Log2(FC)	VIP	P-value
0.63_819.1485m/z	(5-{4-[2-(3,4-dihydroxyphenyl)-3,5,7-trihydroxy-3,4-dihydro-2H-1-benzopyran-8-yl]-3,5,7-trihydroxy-6-[3,4,5-trihydroxy-6-(hydroxymethyl)oxan-2-yl]-3,4-dihydro-2H-1-benzopyran-2-yl}-2-hydroxyphenyl)oxidanesulfonic acid	HMDB0126755	Flavonoids	36.1	96.1278	153.118	150.678	114.709		0.671614	1.3743	0.00139093	#N/A	#N/A	#N/A	#N/A	#N/A	#N/A	0.648444	1.14686	0.000338381
0.83_566.1194n	Ginkgetin	HMDB0033762	Flavonoids	40.7	462.384	555.166	637.343	571.415		#N/A	#N/A	#N/A	#N/A	#N/A	#N/A	#N/A	#N/A	#N/A	0.462978	1.82085	0.0108703
0.89_380.0531m/z	Vitisidin A	95973	Flavonoids	36.5	116.397	85.2583	80.8396	132.355		#N/A	#N/A	#N/A	0.711282	1.17557	1.10697e-05	#N/A	#N/A	#N/A	#N/A	#N/A	#N/A
1.16_547.1295m/z	{[(2Z)-2-{2-[2-(2,4-dihydroxyphenyl)-7-hydroxy-4-oxo-4H-chromen-3-yl]ethylidene}-6-methylhept-5-en-1-yl]oxy}sulfonic acid	HMDB0129618	Flavonoids	37.9	315.712	353.603	374.164	309.58		#N/A	#N/A	#N/A	-0.27336	1.21944	0.00119591	#N/A	#N/A	#N/A	#N/A	#N/A	#N/A
1.28_452.1696m/z	Haplopappin	LMPK12112693	Flavonoids	38.3	126.257	139.463	44.8269	38.1852		#N/A	#N/A	#N/A	#N/A	#N/A	#N/A	-1.68138	1.63299	0.000149931	-1.49393	1.37854	0.000264229
1.39_547.1295m/z	({1-[2-(2,4-dihydroxyphenyl)-7-hydroxy-4-oxo-4H-chromen-3-yl]-3,7-dimethylocta-2,6-dien-4-yl}oxy)sulfonic acid	HMDB0129614	Flavonoids	38.2	1010.45	1157.9	1149.42	965.26		0.196513	1.85701	0.0442661	-0.251914	2.0168	0.00166338	#N/A	#N/A	#N/A	#N/A	#N/A	#N/A
1.61_627.1565m/z	Okanin 4'-alpha-L-arabinofuranosyl-(1->4)-glucoside	LMPK12120165	Flavonoids	42	519.783	399.861	359.651	576.875		#N/A	#N/A	#N/A	0.681662	2.29791	0.000728707	#N/A	#N/A	#N/A	#N/A	#N/A	#N/A
1.64_779.1491m/z	6-({3-[2-(3,4-dihydroxyphenyl)-5,7-dihydroxy-4-oxo-3,4-dihydro-2H-1-benzopyran-8-yl]-7-hydroxy-2-(4-hydroxyphenyl)-4-oxo-3,4-dihydro-2H-1-benzopyran-5-yl}oxy)-3,4,5-trihydroxyoxane-2-carboxylic acid	HMDB0129215	Flavonoids	38	313.304	380.977	302.281	258.517		0.282143	1.29576	0.0378642	#N/A	#N/A	#N/A	-0.240443	1.08183	0.018317	#N/A	#N/A	#N/A
1.64_790.2031m/z	6-(4-{5,7-dihydroxy-4-oxo-6-[3,4,5-trihydroxy-6-(hydroxymethyl)oxan-2-yl]-8-(3,4,5-trihydroxyoxan-2-yl)-4H-chromen-2-yl}-2,5-dihydroxyphenoxy)-3,4,5-trihydroxyoxane-2-carboxylic acid	HMDB0126899	Flavonoids	40.2	278.811	357.107	290.707	303.062		0.357071	1.61406	0.000937843	#N/A	#N/A	#N/A	#N/A	#N/A	#N/A	#N/A	#N/A	#N/A
1.79_790.2032m/z	6-(5-{5,7-dihydroxy-4-oxo-6-[3,4,5-trihydroxy-6-(hydroxymethyl)oxan-2-yl]-8-(3,4,5-trihydroxyoxan-2-yl)-4H-chromen-2-yl}-2,4-dihydroxyphenoxy)-3,4,5-trihydroxyoxane-2-carboxylic acid	HMDB0126900	Flavonoids	40.1	2750.14	2873.3	2726.48	2930.45		#N/A	#N/A	#N/A	0.104082	1.83865	0.0350875	#N/A	#N/A	#N/A	#N/A	#N/A	#N/A
1.80_769.1471m/z	(3-{3,5,7-trihydroxy-8-[3,5,7-trihydroxy-2-(3-hydroxyphenyl)-6-[3,4,5-trihydroxy-6-(hydroxymethyl)oxan-2-yl]-3,4-dihydro-2H-1-benzopyran-4-yl]-3,4-dihydro-2H-1-benzopyran-2-yl}phenyl)oxidanesulfonic acid	HMDB0126797	Flavonoids	38.5	3909.19	4403.52	4121.56	3383.25		0.171786	4.06765	0.000676112	-0.284782	4.36988	1.03335e-05	-0.208556	4.17977	4.12492e-05	0.0763201	1.93763	0.00736001
1.81_612.1682n	Okanin 4'-gentiobioside	51970	Flavonoids	45.9	1238.9	860.415	1022.96	1427.33		-0.525959	3.11974	0.0277056	#N/A	#N/A	#N/A	#N/A	#N/A	#N/A	#N/A	#N/A	#N/A
1.81_755.1321m/z	6-{1-carboxy-2-[(6-{[5,7-dihydroxy-2-(4-hydroxyphenyl)-4-oxo-4H-chromen-3-yl]oxy}-3,4,5-trihydroxyoxan-2-yl)methoxy]-2-oxoethyl}-3,4,5-trihydroxyoxane-2-carboxylic acid	HMDB0127476	Flavonoids	39.9	550.566	665.816	600.761	486.277		0.274209	1.64534	0.0426374	-0.305013	1.5003	0.00524323	#N/A	#N/A	#N/A	#N/A	#N/A	#N/A
1.87_699.1414m/z	6-(4,5-dihydroxy-2-{5-hydroxy-7-methoxy-4-oxo-6-[3,4,5-trihydroxy-6-(hydroxymethyl)oxan-2-yl]-4H-chromen-2-yl}phenoxy)-3,4,5-trihydroxyoxane-2-carboxylic acid	HMDB0128559	Flavonoids	50.3	40216.4	38162.4	35677.1	42209.3		#N/A	#N/A	#N/A	0.24256	12.7977	0.000256625	#N/A	#N/A	#N/A	-0.172785	8.90345	0.0280039
1.89_669.1309m/z	6-[4-(5,7-dihydroxy-4-oxo-3-{[3,4,5-trihydroxy-6-(hydroxymethyl)oxan-2-yl]oxy}-4H-chromen-2-yl)phenoxy]-3,4,5-trihydroxyoxane-2-carboxylic acid	HMDB0125381	Flavonoids	48.1	736.089	584.282	582.359	917.676		#N/A	#N/A	#N/A	0.656075	2.80864	0.000301205	#N/A	#N/A	#N/A	#N/A	#N/A	#N/A
1.89_785.1785m/z	6-(3-{5,7-dihydroxy-4-oxo-6-[3,4,5-trihydroxy-6-(hydroxymethyl)oxan-2-yl]-8-(3,4,5-trihydroxyoxan-2-yl)-4H-chromen-2-yl}phenoxy)-3,4,5-trihydroxyoxane-2-carboxylic acid	HMDB0126911	Flavonoids	39.7	684.06	802.613	737.81	554.265		#N/A	#N/A	#N/A	-0.412674	1.75263	0.0423215	#N/A	#N/A	#N/A	#N/A	#N/A	#N/A
1.90_713.1573m/z	Dillenetin 5-glucoside-7-glucuronide	LMPK12112410	Flavonoids	40.1	596.56	541.227	468.486	555.24		#N/A	#N/A	#N/A	0.245104	1.2058	0.0270012	#N/A	#N/A	#N/A	-0.348661	1.47197	0.0218578
1.91_635.1060m/z	Manniflavanone	LMPK12040007	Flavonoids	40.4	1019.78	757.747	740.26	913.009		-0.428474	2.91216	0.00196121	0.302597	1.79327	0.0163067	#N/A	#N/A	#N/A	-0.462159	2.33025	0.00647446
1.91_641.1715m/z	Chalconaringenin 2',4'-di-O-glucoside	LMPK12120254	Flavonoids	47.3	1500.18	1084.9	1161.92	1800.77		-0.467574	3.13694	0.0464051	0.6321	3.67494	0.0101849	#N/A	#N/A	#N/A	#N/A	#N/A	#N/A
2.00_436.1757m/z	Calomelanol A	LMPK12120527	Flavonoids	37.6	392.048	399.379	96.4122	82.1		#N/A	#N/A	#N/A	#N/A	#N/A	#N/A	-2.26457	3.0667	0.00022337	-2.02374	2.63775	0.000280169
2.03_533.0938m/z	2'-Hydroxygenistein 7-(6''-malonylglucoside)	HMDB0039247	Flavonoids	39.9	63.4664	193.143	89.2326	61.6894		1.6056	2.01098	0.00357794	#N/A	#N/A	#N/A	#N/A	#N/A	#N/A	#N/A	#N/A	#N/A
2.03_919.1786m/z	Quercetin 3-(2''-caffeoylglucoside)-(1->2)-(6''-malonylglucoside)	LMPK12112262	Flavonoids	38.5	46.5883	110.169	107.88	32.7925		#N/A	#N/A	#N/A	-1.71799	1.16601	0.0323077	#N/A	#N/A	#N/A	#N/A	#N/A	#N/A
2.08_697.1618m/z	Scutellarein 7,4'-dimethyl ether 6-sophoroside	LMPK12111121	Flavonoids	41.2	195.758	115.992	101.132	220.469		-0.755046	1.46808	0.0191546	1.12434	1.4773	0.0422975	#N/A	#N/A	#N/A	-0.952832	1.38205	0.00540088
2.11_785.1792m/z	6-(4-{7-[(3-{[3,4-dihydroxy-4-(hydroxymethyl)oxolan-2-yl]oxy}-4,5-dihydroxy-6-(hydroxymethyl)oxan-2-yl)oxy]-5-hydroxy-4-oxo-4H-chromen-2-yl}phenoxy)-3,4,5-trihydroxyoxane-2-carboxylic acid	HMDB0125357	Flavonoids	40.5	1079.37	1106.19	1115.5	837.691		#N/A	#N/A	#N/A	-0.413202	2.27429	0.0190461	#N/A	#N/A	#N/A	#N/A	#N/A	#N/A
2.12_406.1640m/z	Calomelanol D-1	LMPK12120495	Flavonoids	38.3	1620.79	1760.21	1613.84	1046.13		#N/A	#N/A	#N/A	-0.625436	3.68582	0.00101359	-0.705906	3.80881	0.0118515	#N/A	#N/A	#N/A
2.13_712.1878n	Syringetin 3-(,6'''-acetylglucosyl)(1->6)-galactoside	LMPK12112487	Flavonoids	38.1	231.151	203.499	208.312	188.114		#N/A	#N/A	#N/A	#N/A	#N/A	#N/A	-0.27185	1.03445	0.0105848	#N/A	#N/A	#N/A
2.14_641.1357m/z	6-[3-(3-{[3,4-dihydroxy-5-(hydroxymethyl)oxolan-2-yl]oxy}-5,7-dihydroxy-4-oxo-3,4-dihydro-2H-1-benzopyran-2-yl)phenoxy]-3,4,5-trihydroxyoxane-2-carboxylic acid	HMDB0132749	Flavonoids	47.6	1786.59	1544.8	1442.67	1853.18		#N/A	#N/A	#N/A	0.361265	2.67933	0.0370532	#N/A	#N/A	#N/A	#N/A	#N/A	#N/A
2.15_628.1268n	{3-[3-(2,4-dihydroxyphenyl)-3-[2-(3,4-dihydroxyphenyl)-3,5,7-trihydroxy-3,4-dihydro-2H-1-benzopyran-8-yl]-2-hydroxypropyl]phenyl}oxidanesulfonic acid	HMDB0135115	Flavonoids	36.5	402.175	312.442	287.637	463.374		#N/A	#N/A	#N/A	0.687931	2.03067	0.00175429	#N/A	#N/A	#N/A	-0.483575	1.39427	0.0216622
2.23_625.1424m/z	6-Hydroxyluteolin 7-rhamnosyl-(1->4)-xyloside	LMPK12111187	Flavonoids	38	356.942	276.472	165.867	296.362		#N/A	#N/A	#N/A	#N/A	#N/A	#N/A	#N/A	#N/A	#N/A	-1.10566	1.80152	0.0335308
2.24_727.1727m/z	8-Hydroxyhesperetin 7-[6-acetylglucosyl-(1->2)-glucoside]	HMDB0041232	Flavonoids	42.2	1240.63	931.889	920.104	1505.18		-0.412843	2.92602	0.0151206	0.710067	3.49949	0.0109379	#N/A	#N/A	#N/A	-0.431204	2.40407	0.0138028
2.27_577.1192m/z	6''-O-Malonylglycitin	HMDB0039323	Flavonoids	40.4	801.738	654.435	729.078	947.686		#N/A	#N/A	#N/A	0.378336	2.10843	0.00943027	#N/A	#N/A	#N/A	#N/A	#N/A	#N/A
2.27_757.2176m/z	Kaempferol 3-gentiobioside-7-rhamnoside	LMPK12111762	Flavonoids	36	146.874	132.606	126.513	170.192		#N/A	#N/A	#N/A	0.427882	1.02479	0.00062626	#N/A	#N/A	#N/A	#N/A	#N/A	#N/A
2.33_396.0136n	6-Hydroxyluteolin 3'-methyl ether 7-sulfate	LMPK12111256	Flavonoids	37.2	126.877	381.113	492.721	124.943		1.58678	3.05327	1.9404e-05	-1.9795	2.92459	0.00106679	#N/A	#N/A	#N/A	1.95734	2.84023	0.000944848
2.33_576.1006m/z	{3,5-dihydroxy-2-[5-hydroxy-7-methoxy-4-oxo-2-(2,4,5-trihydroxyphenyl)-4H-chromen-6-yl]-6-(hydroxymethyl)oxan-4-yl}oxidanesulfonic acid	HMDB0128565	Flavonoids	39.6	101.217	270.504	359.207	98.2981		1.4182	2.3391	0.0014959	-1.86958	2.51085	0.000263232	#N/A	#N/A	#N/A	1.82736	2.40421	0.000272948
2.34_709.1620m/z	Apigenin 7-(6''-malonylneohesperidoside)	LMPK12110386	Flavonoids	45.3	7474.56	7797.39	8768.36	9008.97		#N/A	#N/A	#N/A	#N/A	#N/A	#N/A	0.318808	5.70461	0.0454686	#N/A	#N/A	#N/A
2.37_517.0979m/z	Haploside A	LMPK12113213	Flavonoids	43.2	185.574	315.772	220.059	172.269		0.766887	1.99019	0.00612908	#N/A	#N/A	#N/A	#N/A	#N/A	#N/A	#N/A	#N/A	#N/A
2.37_547.1083m/z	Isoorientin 6''-O-alpha-L-arabinoside	LMPK12110483	Flavonoids	41.1	3737.07	5406.22	4288.63	3588.48		0.53271	6.90585	0.0133256	#N/A	#N/A	#N/A	#N/A	#N/A	#N/A	#N/A	#N/A	#N/A
2.37_549.1232m/z	Pratensein 7-O-(6''-malonylglucoside)	LMPK12050260	Flavonoids	43.7	351.241	556.148	442.84	387.94		0.663007	2.53218	0.00431303	#N/A	#N/A	#N/A	#N/A	#N/A	#N/A	#N/A	#N/A	#N/A
2.37_610.1874n	Hesperidin	3678	Flavonoids	53.2	2888.15	3180.33	3154.42	2832.65		#N/A	#N/A	#N/A	-0.155221	2.24929	0.0486816	#N/A	#N/A	#N/A	#N/A	#N/A	#N/A
2.39_303.0863m/z	4,2',4',6'-Tetrahydroxy-3-methoxychalcone	52077	Flavonoids	44.4	156.471	207.562	183.784	165.579		0.40765	1.15412	0.0267676	#N/A	#N/A	#N/A	#N/A	#N/A	#N/A	#N/A	#N/A	#N/A
2.39_817.2408m/z	Alhagidin	LMPK12140381	Flavonoids	50.4	9049.21	9133.55	9526.3	8665.9		#N/A	#N/A	#N/A	-0.136566	3.843	0.0321593	#N/A	#N/A	#N/A	#N/A	#N/A	#N/A
2.43_480.1268n	6-{[3,5-dihydroxy-2-(4-hydroxy-3-methoxyphenyl)-3,4-dihydro-2H-1-benzopyran-7-yl]oxy}-3,4,5-trihydroxyoxane-2-carboxylic acid	HMDB0127766	Flavonoids	45.8	576.822	628.108	620.198	934.206		#N/A	#N/A	#N/A	0.591011	2.75193	0.0010453	0.758643	3.33425	0.000185436	#N/A	#N/A	#N/A
2.43_827.2262m/z	Kaempferol 3-[2Gal-(4'''-acetylrhamnosyl)-robinobioside]	LMPK12111962	Flavonoids	42.1	181.595	164.473	183.691	248.597		#N/A	#N/A	#N/A	0.436525	1.07449	0.0224493	#N/A	#N/A	#N/A	#N/A	#N/A	#N/A
2.45_639.1915m/z	7-O-Methyltectorigenin 4'-O-gentiobioside	47881	Flavonoids	45.1	264.554	311.204	348.038	350.216		#N/A	#N/A	#N/A	#N/A	#N/A	#N/A	0.455021	1.4502	0.0157199	0.395682	1.28924	0.0142041
2.47_653.2068m/z	Lethedioside B	LMPK12111068	Flavonoids	38.9	78.9111	98.657	121.019	128.76		#N/A	#N/A	#N/A	#N/A	#N/A	#N/A	0.733317	1.14342	0.00176233	#N/A	#N/A	#N/A
2.48_661.1755m/z	6-[(6-{[3-(3,4-dimethoxyphenyl)-7-methoxy-8-methyl-4-oxo-4H-chromen-5-yl]oxy}-4,5-dihydroxy-2-(hydroxymethyl)oxan-3-yl)oxy]-3,4,5-trihydroxyoxane-2-carboxylic acid	HMDB0129586	Flavonoids	36.4	208.786	258.484	222.114	105.961		0.308051	1.13975	0.021771	-1.06777	1.68716	0.0005177	-0.926719	1.68762	0.00016015	#N/A	#N/A	#N/A
2.49_675.2251m/z	(-)-Glyceollin I	48211	Flavonoids	37.4	59.3184	27.8893	26.5031	50.9571		-1.08877	1.05258	0.000158038	#N/A	#N/A	#N/A	#N/A	#N/A	#N/A	#N/A	#N/A	#N/A
2.50_656.2178m/z	Tricin 7-neohesperidoside	HMDB0037462	Flavonoids	38.6	103.857	84.3969	89.715	148.586		#N/A	#N/A	#N/A	0.727876	1.20255	0.000396632	0.513623	1.11388	0.0024308	#N/A	#N/A	#N/A
2.52_560.1761m/z	6-(3-{8,8-dimethyl-2-oxo-2H,8H-pyrano[2,3-f]chromen-3-yl}-2-hydroxy-6-methoxyphenoxy)-3,4,5-trihydroxyoxane-2-carboxylic acid	HMDB0135726	Flavonoids	44	62.4328	68.8206	106.344	55.2973		#N/A	#N/A	#N/A	-0.943462	1.13209	0.000210707	#N/A	#N/A	#N/A	#N/A	#N/A	#N/A
2.52_662.1010m/z	(6-carboxy-3,4,5-trihydroxyoxan-2-yl)({4-[6,11-dihydroxy-7-(4-hydroxy-3,5-dimethoxyphenyl)-2,8-dioxatricyclo[7.3.1.0?,??]trideca-1(13),4,6,9,11-pentaen-3-ylidene]cyclohexa-2,5-dien-1-ylidene})oxidanium	HMDB0134842	Flavonoids	38.3	41.2059	146.084	197.841	49.0731		1.82587	1.90764	0.000249518	-2.01134	1.86711	0.000691651	#N/A	#N/A	#N/A	2.26342	1.88865	0.000263267
2.55_433.1127m/z	Vitexin	45737	Flavonoids	53.8	4327.67	3571.28	4953.88	3892.98		#N/A	#N/A	#N/A	-0.347684	4.458	0.022112	#N/A	#N/A	#N/A	#N/A	#N/A	#N/A
2.56_559.0755m/z	(4-{5,7-dihydroxy-4-oxo-8-[3,4,5-trihydroxy-6-(hydroxymethyl)oxan-2-yl]-3,4-dihydro-2H-1-benzopyran-2-yl}phenyl)oxidanesulfonic acid	HMDB0124779	Flavonoids	40.1	131.67	163.606	226.194	196.526		#N/A	#N/A	#N/A	#N/A	#N/A	#N/A	0.573947	1.19517	0.0233775	0.78063	1.48015	0.000734775
2.58_696.1899n	Kaempferol 3-apiosyl-(1->2)-alpha-L-arabinofuranoside-7-rhamnoside	LMPK12111875	Flavonoids	42.8	720.299	682.969	630.263	651.74		#N/A	#N/A	#N/A	#N/A	#N/A	#N/A	#N/A	#N/A	#N/A	-0.19264	1.18833	0.0450127
2.58_858.2428n	Genistein 7,4'-bis(O-glucosylapioside)	LMPK12050172	Flavonoids	46.6	7777.12	7405.21	7044.5	8468.49		#N/A	#N/A	#N/A	0.265607	6.02552	0.000213143	#N/A	#N/A	#N/A	-0.142738	3.54507	0.0368741
2.59_599.1962m/z	Phloretin 3',5'-Di-C-glucoside	52318	Flavonoids	47.3	378.901	441.813	414.108	411.711		0.221616	1.36621	0.00841484	#N/A	#N/A	#N/A	#N/A	#N/A	#N/A	#N/A	#N/A	#N/A
2.61_369.0282m/z	[3,5,7-trihydroxy-2-(4-hydroxyphenyl)-3,4-dihydro-2H-1-benzopyran-4-yl]oxidanesulfonic acid	HMDB0135524	Flavonoids	42.8	513.74	509.559	408.604	501.831		#N/A	#N/A	#N/A	0.296499	1.38151	0.0110796	#N/A	#N/A	#N/A	#N/A	#N/A	#N/A
2.62_916.2825n	Acacetin 7-rhamnosyl-(1->2)-glucosyl-(1->2)-glucosyl-(1->2)-glucoside	LMPK12110464	Flavonoids	41.3	739.163	757.114	795.519	846.781		#N/A	#N/A	#N/A	#N/A	#N/A	#N/A	0.237966	1.70327	0.0131701	#N/A	#N/A	#N/A
2.63_590.1863m/z	2'',4'',6''-Triacetylglycitin	HMDB0034694	Flavonoids	45.1	623.423	856.153	904.996	678.783		#N/A	#N/A	#N/A	-0.41496	2.26092	0.00280861	#N/A	#N/A	#N/A	0.537699	2.29261	0.00725619
2.66_493.1336m/z	Betuletol 7-glucoside	LMPK12112841	Flavonoids	47.4	378.959	455.732	486.357	504.203		0.266143	1.3614	0.0422723	#N/A	#N/A	#N/A	0.427162	1.92095	7.42401e-05	0.359972	1.56218	0.0031167
2.66_936.2759m/z	Quercetin 3-(6'''-p-coumarylglucosyl)(1->2)-rhamnoside 7-glucoside	HMDB0040485	Flavonoids	42.6	99.826	61.641	62.4965	96.5014		-0.695525	1.02563	0.0125435	#N/A	#N/A	#N/A	#N/A	#N/A	#N/A	#N/A	#N/A	#N/A
2.67_501.1029m/z	3,4,5-trihydroxy-6-{2-hydroxy-5-[3-(4-methoxy-1-benzofuran-5-yl)-3-oxopropanoyl]phenoxy}oxane-2-carboxylic acid	HMDB0129388	Flavonoids	45	180.301	236.898	166.295	174.701		0.393865	1.14123	0.0385676	#N/A	#N/A	#N/A	#N/A	#N/A	#N/A	#N/A	#N/A	#N/A
2.67_659.0919m/z	(5-{5,7-dihydroxy-4-oxo-6-[3,4,5-trihydroxy-6-(hydroxymethyl)oxan-2-yl]-8-(3,4,5-trihydroxyoxan-2-yl)-4H-chromen-2-yl}-2-hydroxyphenyl)oxidanesulfonic acid	HMDB0126889	Flavonoids	41.7	2043.29	1889.13	2037.11	1746.94		#N/A	#N/A	#N/A	#N/A	#N/A	#N/A	-0.235194	2.50496	0.0357792	#N/A	#N/A	#N/A
2.71_585.1971m/z	Pilosanol A	LMPK12020071	Flavonoids	37.5	244.459	183.809	214.499	261.058		-0.411385	1.22627	0.0370901	#N/A	#N/A	#N/A	#N/A	#N/A	#N/A	#N/A	#N/A	#N/A
2.71_605.1140m/z	6-{[5,7-dihydroxy-4-oxo-2-(4-{[3,4,5-trihydroxy-6-(hydroxymethyl)oxan-2-yl]oxy}phenyl)-4H-chromen-3-yl]oxy}-3,4,5-trihydroxyoxane-2-carboxylic acid	HMDB0127458	Flavonoids	37	113.866	88.8862	88.6713	144.392		#N/A	#N/A	#N/A	0.703452	1.05773	0.0123302	#N/A	#N/A	#N/A	#N/A	#N/A	#N/A
2.75_667.1877m/z	Cladrin 7-O-laminaribioside	LMPK12050047	Flavonoids	42.1	292.583	251.512	273.934	316.01		-0.218216	1.07305	0.0116896	#N/A	#N/A	#N/A	#N/A	#N/A	#N/A	#N/A	#N/A	#N/A
2.77_579.1701m/z	Pinobanksin 5-[galactosyl-(1->4)-glucoside]	HMDB0037506	Flavonoids	49	7996.14	7543.55	9082.43	7581.58		#N/A	#N/A	#N/A	-0.260579	5.05501	0.039618	#N/A	#N/A	#N/A	#N/A	#N/A	#N/A
2.78_591.1349m/z	Afrormosin 7-O-(6''-malonylglucoside)	LMPK12050099	Flavonoids	39.9	254.968	359.377	284.638	210.324		0.495182	1.60834	0.0293123	-0.436516	1.23328	0.0105733	#N/A	#N/A	#N/A	#N/A	#N/A	#N/A
2.79_491.1184m/z	Apigenin 7-(6''-methylgalacturonide)	LMPK12110347	Flavonoids	47.5	623.83	732.583	793.583	749.833		#N/A	#N/A	#N/A	#N/A	#N/A	#N/A	0.264805	1.54521	0.0380791	0.347228	1.90117	0.00828591
2.80_493.1334m/z	Isopyrenin	49281	Flavonoids	49.8	802.455	949.018	1105.16	996.448		#N/A	#N/A	#N/A	#N/A	#N/A	#N/A	0.305198	1.90142	0.0389848	0.461763	2.54276	0.00352944
2.82_661.1765m/z	6-[(6-{[3-(3,4-dimethoxyphenyl)-7-methoxy-8-methyl-4-oxo-4H-chromen-5-yl]oxy}-3,4,5-trihydroxyoxan-2-yl)methoxy]-3,4,5-trihydroxyoxane-2-carboxylic acid	HMDB0129587	Flavonoids	38.1	982.618	986.952	857.432	632.551		#N/A	#N/A	#N/A	-0.43884	2.09488	0.00939021	-0.628887	3.17548	0.00228022	#N/A	#N/A	#N/A
2.84_502.1108n	Apigenin 7-(2''-acetyl-6''-methylglucuronide)	LMPK12110376	Flavonoids	45.4	4465.32	5512.26	5131.24	4694.27		0.30388	5.12762	0.0341733	#N/A	#N/A	#N/A	#N/A	#N/A	#N/A	#N/A	#N/A	#N/A
2.84_606.1945n	Pinocembrin 7-O-neohesperidoside 2'''-O-acetate	LMPK12140139	Flavonoids	44.6	148.548	150.335	143.398	209.477		#N/A	#N/A	#N/A	0.546762	1.10134	0.0262181	#N/A	#N/A	#N/A	#N/A	#N/A	#N/A
2.84_705.1342m/z	({6-[5,7-dihydroxy-2-(4-hydroxyphenyl)-4-oxo-3,4-dihydro-2H-1-benzopyran-8-yl]-3,4-dihydroxy-5-[(3,4,5-trihydroxy-6-methyloxan-2-yl)oxy]oxan-2-yl}methoxy)sulfonic acid	HMDB0124773	Flavonoids	39.2	558.837	486.251	559.046	446.413		#N/A	#N/A	#N/A	-0.32459	1.5658	0.00292917	-0.336272	1.73824	0.0226341	#N/A	#N/A	#N/A
2.87_659.0922m/z	({6-[2-(3,4-dihydroxyphenyl)-5,7-dihydroxy-4-oxo-8-(3,4,5-trihydroxyoxan-2-yl)-4H-chromen-6-yl]-3,4,5-trihydroxyoxan-2-yl}methoxy)sulfonic acid	HMDB0126890	Flavonoids	38.8	459.81	522.895	490.314	344.029		#N/A	#N/A	#N/A	-0.511173	1.90798	0.000145585	-0.361526	1.71211	0.00111401	#N/A	#N/A	#N/A
2.87_885.2635m/z	Kaempferol 3-isorhamninoside-7-rhamnoside	LMPK12111686	Flavonoids	38.2	48.3223	84.9315	94.7633	66.1387		0.81361	1.00093	0.0114671	#N/A	#N/A	#N/A	#N/A	#N/A	#N/A	#N/A	#N/A	#N/A
2.88_755.1830m/z	Orientin 2''-O-xyloside-6''-ferulate	LMPK12110513	Flavonoids	39	2546.99	2802.47	3005.96	2165.87		#N/A	#N/A	#N/A	-0.472876	4.48842	0.000498029	#N/A	#N/A	#N/A	#N/A	#N/A	#N/A
2.90_638.2073m/z	Vitexin 2''-O-rhamnoside-4'''-acetate	LMPK12110226	Flavonoids	43.3	147.563	152.535	172.167	218.183		#N/A	#N/A	#N/A	#N/A	#N/A	#N/A	0.621817	1.35583	0.0186143	#N/A	#N/A	#N/A
2.91_639.1926m/z	Quercetin 3,7-dimethyl ether 3'-neohesperidoside	51089	Flavonoids	44.8	609.467	700.131	824.237	817.344		#N/A	#N/A	#N/A	#N/A	#N/A	#N/A	0.435489	2.1054	0.0291383	0.435512	2.03218	0.0115622
2.93_532.1209n	Apigenin 7-methyl ether 5-(6''-malonylglucoside)	LMPK12111012	Flavonoids	43	510.389	441.068	486.006	638.996		-0.210596	1.27439	0.049271	0.394831	1.73522	0.0116361	0.343311	1.85599	0.0190134	#N/A	#N/A	#N/A
2.94_521.1648m/z	Quercetin 5,7,3',4'-tetramethyl ether 3-galactoside	51179	Flavonoids	47.7	604.738	728.676	871.125	748.167		0.268968	1.73644	0.0365005	#N/A	#N/A	#N/A	0.365829	1.65475	0.0486125	0.526571	2.44238	0.00166169
2.95_591.1350m/z	Luteolin 7-[6''-(3-hydroxy-3-methylglutaryl)glucoside]	LMPK12110702	Flavonoids	40.1	254.65	305.503	307.211	233.651		#N/A	#N/A	#N/A	-0.394875	1.22049	0.0136438	#N/A	#N/A	#N/A	#N/A	#N/A	#N/A
2.95_678.1787n	Kaempferol 3-(4'',6''-diacetylglucoside)-7-rhamnoside	LMPK12111959	Flavonoids	36.7	461.916	388.455	456.286	349.345		#N/A	#N/A	#N/A	-0.385283	1.44743	0.0131029	-0.403794	1.70429	0.0125464	#N/A	#N/A	#N/A
2.97_302.0790n	Hesperetin	44508	Flavonoids	54.4	2406.39	2293.52	2645.79	2186.52		#N/A	#N/A	#N/A	-0.27506	3.15809	0.00451775	#N/A	#N/A	#N/A	#N/A	#N/A	#N/A
2.97_448.1367n	Aromadendrin 4'-methyl ether 7-rhamnoside	HMDB0040561	Flavonoids	51.9	6567.34	6185.29	6921.78	5901.68		#N/A	#N/A	#N/A	-0.230018	4.57111	0.00478043	#N/A	#N/A	#N/A	#N/A	#N/A	#N/A
2.97_464.1308n	Okanin 4-methyl ether 4'-glucoside	51973	Flavonoids	52.2	2277.14	2127.73	2497.78	1994.97		#N/A	#N/A	#N/A	-0.324284	3.31265	0.00279192	#N/A	#N/A	#N/A	#N/A	#N/A	#N/A
2.97_556.1563n	Epicatechin 5-O-beta-D-glucopyranoside-3-benzoate	LMPK12020069	Flavonoids	38.6	193.214	243.002	312.347	249.345		#N/A	#N/A	#N/A	#N/A	#N/A	#N/A	#N/A	#N/A	#N/A	0.692953	1.41988	0.0359011
2.97_575.1753m/z	Isomargaritene	HMDB0037415	Flavonoids	43.1	181.109	181.636	226.887	163.644		#N/A	#N/A	#N/A	-0.471413	1.05233	0.0239355	#N/A	#N/A	#N/A	#N/A	#N/A	#N/A
3.03_469.0434m/z	Quercetin 7,3',4'-trimethyl ether 3-sulfate	LMPK12112657	Flavonoids	39.8	240.607	176.674	163.269	203.027		-0.445588	1.33589	0.0138763	#N/A	#N/A	#N/A	#N/A	#N/A	#N/A	-0.559426	1.25211	0.00488493
3.04_539.0481m/z	{3-[6-(3,4-dihydroxy-6-methyl-5-oxooxan-2-yl)-5,7-dihydroxy-4-oxo-4H-chromen-2-yl]phenyl}oxidanesulfonic acid	HMDB0127327	Flavonoids	37	16.6337	236.664	320.249	13.4729		3.83066	2.66957	0.00131181	-4.57106	2.39501	0.0268265	#N/A	#N/A	#N/A	4.26702	2.30188	0.0283014
3.08_575.1395m/z	Formononetin 7-(6''-methylmalonylglucoside)	HMDB0029494	Flavonoids	41.1	306.158	345.984	342.984	226.404		#N/A	#N/A	#N/A	-0.599243	1.55378	0.00937389	#N/A	#N/A	#N/A	#N/A	#N/A	#N/A
3.11_659.0925m/z	{2-[2-(3,4-dihydroxyphenyl)-5,7-dihydroxy-4-oxo-6-[3,4,5-trihydroxy-6-(hydroxymethyl)oxan-2-yl]-4H-chromen-8-yl]-4,5-dihydroxyoxan-3-yl}oxidanesulfonic acid	HMDB0126891	Flavonoids	37.9	1054.81	1051.81	1156.93	799.666		#N/A	#N/A	#N/A	-0.532826	2.86575	0.00114946	-0.340799	2.44225	0.00707126	#N/A	#N/A	#N/A
3.12_562.1317n	3,4,5-trihydroxy-6-{[7-hydroxy-4-oxo-2-phenyl-8-(3,4,5-trihydroxyoxan-2-yl)-4H-chromen-5-yl]oxy}oxane-2-carboxylic acid	HMDB0127263	Flavonoids	46.8	7961.08	8511.17	8427.99	9240.69		#N/A	#N/A	#N/A	#N/A	#N/A	#N/A	0.260405	5.78452	0.0199462	#N/A	#N/A	#N/A
3.12_778.2909m/z	Epimedoside	LMPK12112021	Flavonoids	42.4	155.515	191.959	206.074	226.472		#N/A	#N/A	#N/A	#N/A	#N/A	#N/A	0.534498	1.23521	0.032372	#N/A	#N/A	#N/A
3.15_587.0705m/z	(2-hydroxy-5-{5-hydroxy-7-methoxy-4-oxo-8-[3,4,5-trihydroxy-6-(hydroxymethyl)oxan-2-yl]-4H-chromen-2-yl}phenyl)oxidanesulfonic acid	HMDB0127153	Flavonoids	38	1219.72	1187.17	1355.26	1017.45		#N/A	#N/A	#N/A	-0.413613	2.73689	0.00204723	#N/A	#N/A	#N/A	#N/A	#N/A	#N/A
3.15_635.1976m/z	Linoside B	LMPK12111059	Flavonoids	41.4	509.204	571.277	598.49	488.403		#N/A	#N/A	#N/A	-0.293256	1.3554	0.0396772	#N/A	#N/A	#N/A	#N/A	#N/A	#N/A
3.15_665.2072m/z	Pinocembrin 7-apiosyl-(1->5)-apiosyl-(1->2)-glucoside	LMPK12140145	Flavonoids	40.9	201.492	235.205	281.869	257.39		#N/A	#N/A	#N/A	#N/A	#N/A	#N/A	#N/A	#N/A	#N/A	0.484305	1.31396	0.00455344
3.16_490.1108n	Irisolidone 7-O-glucuronide	HMDB0041746	Flavonoids	41.8	5310.76	5197.53	5205.78	6266.92		#N/A	#N/A	#N/A	0.267644	4.71847	0.00792397	0.285711	4.91452	0.0417143	#N/A	#N/A	#N/A
3.23_395.0070m/z	[2-methoxy-4-(3,5,6,7-tetrahydroxy-4-oxo-3,4-dihydro-2H-1-benzopyran-2-yl)phenyl]oxidanesulfonic acid	HMDB0128795	Flavonoids	40.5	67.0122	104.228	139.312	127.966		#N/A	#N/A	#N/A	#N/A	#N/A	#N/A	0.892853	1.10473	0.0185049	1.05583	1.25238	0.00814355
3.26_535.1448m/z	6-Hydroxykaempferol 3,6-dimethyl ether 7-glucoside	LMPK12112838	Flavonoids	37	213.073	228.034	262.339	289.387		#N/A	#N/A	#N/A	#N/A	#N/A	#N/A	0.417828	1.19232	0.0215679	#N/A	#N/A	#N/A
3.26_656.2179m/z	Dillenetin 3-neohesperidoside	LMPK12110608	Flavonoids	44.6	318.472	350.066	421.194	506.046		#N/A	#N/A	#N/A	#N/A	#N/A	#N/A	0.680183	2.27884	0.000935578	0.403321	1.43254	0.0130801
3.27_694.1748n	Isoscutellarein 7-(6'''-acetylallosyl-(1->2)-6''-acetylglucoside)	LMPK12111345	Flavonoids	39.5	317.957	385.359	372.226	298.193		#N/A	#N/A	#N/A	-0.31993	1.14953	0.0214935	#N/A	#N/A	#N/A	#N/A	#N/A	#N/A
3.28_425.0538m/z	[4-(5,7-dihydroxy-6,8-dimethyl-4-oxo-3,4-dihydro-2H-1-benzopyran-2-yl)phenyl]oxidanesulfonic acid	HMDB0130596	Flavonoids	39.1	171.209	120.134	113.974	168.962		-0.511115	1.33151	0.000230259	0.567998	1.14104	0.00103908	#N/A	#N/A	#N/A	-0.587056	1.13398	0.00143042
3.28_771.2143m/z	Licorice glycoside C1	LMPK12140030	Flavonoids	36.9	199.883	209.498	232.597	155.201		#N/A	#N/A	#N/A	-0.583691	1.40685	5.95249e-05	#N/A	#N/A	#N/A	#N/A	#N/A	#N/A
3.32_461.1075m/z	8-Hydroxyluteolin 4'-methyl ether 8-glucoside	LMPK12111384	Flavonoids	39.7	187.394	180.874	179.125	239.43		#N/A	#N/A	#N/A	0.418639	1.01882	0.0385977	#N/A	#N/A	#N/A	#N/A	#N/A	#N/A
3.41_665.2069m/z	6-Hydroxyluteolin 5,6,3',4'-tetramethyl eter 7-cellobioside	LMPK12111226	Flavonoids	37.4	215.153	200.522	178.486	233.527		#N/A	#N/A	#N/A	0.387781	1.10035	0.00395567	#N/A	#N/A	#N/A	#N/A	#N/A	#N/A
3.49_472.1001n	Epigallocatechin 3-O-(3-O-methylgallate)	LMPK12020121	Flavonoids	38.9	1906.12	1891.23	1886.27	2202.24		#N/A	#N/A	#N/A	0.223438	2.47272	0.0212731	#N/A	#N/A	#N/A	#N/A	#N/A	#N/A
3.54_651.1925m/z	Pinocembrin 7-O-neohesperidoside 4'''-O-acetate	LMPK12140141	Flavonoids	43.8	629.727	702.666	880.381	913.393		#N/A	#N/A	#N/A	#N/A	#N/A	#N/A	0.546017	2.4297	0.0202498	0.483402	2.15148	0.0238241
3.55_418.0898n	Kaempferol 7-xyloside	LMPK12111848	Flavonoids	47	2914.02	2620.73	2538.23	3299.54		#N/A	#N/A	#N/A	0.378442	3.81735	0.0209774	#N/A	#N/A	#N/A	#N/A	#N/A	#N/A
3.55_652.1989n	5-Methoxyafrormosin 7-O-laminaribioside	LMPK12050379	Flavonoids	45.6	536.316	599.578	722.576	874.542		#N/A	#N/A	#N/A	#N/A	#N/A	#N/A	0.739713	3.01369	0.00281459	0.430068	1.88741	0.0230063
3.57_723.1566m/z	Quercetin 3-alpha-L-arabinopyranosyl-(1->6)-(2''-(E)-p-coumaroylglucoside)	LMPK12110571	Flavonoids	44.3	540.169	718.057	633.898	415.125		#N/A	#N/A	#N/A	-0.610704	1.93616	0.0329433	#N/A	#N/A	#N/A	#N/A	#N/A	#N/A
3.61_590.2225m/z	Amorphigenin O-glucoside	LMPK12060002	Flavonoids	38.7	53.1397	84.815	104.43	101.989		#N/A	#N/A	#N/A	#N/A	#N/A	#N/A	1.09609	1.14853	0.0107639	0.974681	1.08128	0.00104612
3.70_522.1596m/z	Scoparin 6''-acetate	LMPK12110741	Flavonoids	39.4	166.386	174.59	184.949	213.773		#N/A	#N/A	#N/A	#N/A	#N/A	#N/A	0.473292	1.14078	0.0126381	#N/A	#N/A	#N/A
3.71_419.0968m/z	8-C-alpha-L-Arabinosylluteolin	48903	Flavonoids	48.7	904.51	795.026	806.886	1084.72		#N/A	#N/A	#N/A	0.426881	2.3501	0.0121252	#N/A	#N/A	#N/A	#N/A	#N/A	#N/A
3.71_436.1235m/z	Kaempferol 7-alpha-L-arabinoside	LMPK12111847	Flavonoids	52.6	1524.16	1359.31	1323.77	1817.13		#N/A	#N/A	#N/A	0.45701	3.15581	0.0114318	#N/A	#N/A	#N/A	#N/A	#N/A	#N/A
3.71_530.2015m/z	3,4,5-trihydroxy-6-{[5-methoxy-2,2-dimethyl-6-(3-oxo-3-phenylprop-1-en-1-yl)-2H-chromen-7-yl]oxy}oxane-2-carboxylic acid	HMDB0125912	Flavonoids	41.5	183.579	178.491	191.429	229.89		#N/A	#N/A	#N/A	#N/A	#N/A	#N/A	0.411818	1.00104	0.0347609	#N/A	#N/A	#N/A
3.72_411.0377m/z	[4-(7-hydroxy-8-methoxy-4-oxo-3,4-dihydro-2H-1-benzopyran-2-yl)phenyl]oxidanesulfonic acid	HMDB0133292	Flavonoids	43.1	442.938	589.18	748.95	656.542		#N/A	#N/A	#N/A	#N/A	#N/A	#N/A	0.579951	2.10176	0.0372221	0.757764	2.64914	0.00154961
3.72_737.1725m/z	Kaempferol 3-(2''-caffeylglucoside)-7-rhamnoside	LMPK12111811	Flavonoids	47.5	11353.6	13012.3	12715.8	9909.76		#N/A	#N/A	#N/A	-0.359696	7.67214	0.00674119	#N/A	#N/A	#N/A	#N/A	#N/A	#N/A
3.76_409.0226m/z	[5-(7-hydroxy-4-oxo-4H-chromen-2-yl)-2-methoxyphenyl]oxidanesulfonic acid	HMDB0133321	Flavonoids	41.9	463.745	582.402	735.063	627.67		#N/A	#N/A	#N/A	#N/A	#N/A	#N/A	#N/A	#N/A	#N/A	0.664536	2.44741	0.00284044
3.80_401.0865m/z	Kaempferol 3-O-arabinoside	HMDB0029261	Flavonoids	40.8	1212.12	1069.92	1068.75	1334.18		#N/A	#N/A	#N/A	0.320023	2.16846	0.0314906	#N/A	#N/A	#N/A	#N/A	#N/A	#N/A
3.80_707.1615m/z	Kaempferol 3-(2'',3''-diacetyl-4''-p-coumaroylrhamnoside)	HMDB0040537	Flavonoids	45.9	1030.05	1192.79	1156.62	895.229		#N/A	#N/A	#N/A	-0.369582	2.22747	0.0151325	#N/A	#N/A	#N/A	#N/A	#N/A	#N/A
3.95_418.0895n	Luteolin 7-xyloside	LMPK12110640	Flavonoids	47.3	817.345	752.041	716.769	999.074		#N/A	#N/A	#N/A	0.479083	2.26028	0.0267264	#N/A	#N/A	#N/A	#N/A	#N/A	#N/A
3.98_359.1123m/z	Abruquinone C	LMPK12080056	Flavonoids	47.9	24650.1	26408	28700.1	30403.8		#N/A	#N/A	#N/A	#N/A	#N/A	#N/A	0.322082	12.5523	0.000832049	0.219467	9.25525	0.00581517
3.98_501.1055m/z	6''-O-Malonyldaidzin	HMDB0041263	Flavonoids	39.7	272.187	245.258	227.567	284.881		#N/A	#N/A	#N/A	0.324071	1.06831	0.009626	#N/A	#N/A	#N/A	#N/A	#N/A	#N/A
4.14_331.0814m/z	2-(3,5-dimethoxyphenyl)-5,6,7-trihydroxy-3,4-dihydro-2H-1-benzopyran-4-one	HMDB0128205	Flavonoids	48.7	473.973	483.221	678.113	710.293		#N/A	#N/A	#N/A	#N/A	#N/A	#N/A	0.567878	2.02519	0.0368469	0.51672	1.9614	0.016061
4.28_331.1174m/z	2-methoxy-11-(2-methoxyphenyl)-4,6,10-trioxatricyclo[7.4.0.0?,?]trideca-1,3(7),8-trien-13-ol	HMDB0131004	Flavonoids	43.8	208.1	237.339	294.333	328.461		#N/A	#N/A	#N/A	#N/A	#N/A	#N/A	0.655372	1.63264	0.00782893	0.500168	1.28491	0.0192197
4.32_389.1229m/z	Anadanthoside	LMPK12020009	Flavonoids	45.6	5234.7	5638.96	6281.78	6355.07		#N/A	#N/A	#N/A	#N/A	#N/A	#N/A	0.264494	4.6481	0.0254229	0.263067	4.4724	0.0117694
4.38_373.1277m/z	Tangeritin	44437	Flavonoids	52.1	100649	105171	112712	117087		#N/A	#N/A	#N/A	#N/A	#N/A	#N/A	0.237194	17.1126	0.0493172	#N/A	#N/A	#N/A
4.49_388.1157n	Sigmoidin G	LMPK12140424	Flavonoids	50.1	15748.7	17706.8	18697.7	19186.8		#N/A	#N/A	#N/A	#N/A	#N/A	#N/A	#N/A	#N/A	#N/A	0.247633	6.80972	0.0352938
4.52_360.0839n	6-C-Methylmyricetin 3,4'-dimethyl ether	LMPK12112787	Flavonoids	42.2	1284.76	1570.46	1650.52	1514.41		#N/A	#N/A	#N/A	#N/A	#N/A	#N/A	#N/A	#N/A	#N/A	0.361424	2.52868	0.024227
4.59_420.1417n	Glycyphyllin	LMPK12120516	Flavonoids	44	218.702	239.771	264.877	274.047		#N/A	#N/A	#N/A	#N/A	#N/A	#N/A	0.292427	1.1006	0.0117198	#N/A	#N/A	#N/A
4.61_391.1384m/z	Apigeniflavan 5-O-xyloside	LMPK12020261	Flavonoids	47.6	1527.79	1917.33	2530.14	2483.75		#N/A	#N/A	#N/A	#N/A	#N/A	#N/A	0.673343	4.70497	0.00559169	0.727774	4.54489	0.0075273
4.62_375.1077m/z	5-hydroxy-3-(4-hydroxy-3-methoxyphenyl)-7-methoxy-8-methyl-3,4-dihydro-2H-1-benzopyran-4-one	HMDB0129575	Flavonoids	39.8	67.8091	76.0541	94.385	108.617		#N/A	#N/A	#N/A	#N/A	#N/A	#N/A	0.687847	1.04072	0.00358693	#N/A	#N/A	#N/A
4.70_345.0972m/z	(R)-4'-Hydroxy-3,4-dimethoxydalbergione	LMPK12100077	Flavonoids	43.7	289.669	329.226	431.184	419.445		#N/A	#N/A	#N/A	#N/A	#N/A	#N/A	#N/A	#N/A	#N/A	0.573902	1.5751	0.0338939
4.71_372.1202n	Sigmoidin D	LMPK12140420	Flavonoids	50.9	213988	222772	227491	234506		#N/A	#N/A	#N/A	#N/A	#N/A	#N/A	0.112886	21.6487	0.0184864	0.0882832	16.1542	0.0122028
4.79_807.2753m/z	8-Prenylkaempferol 3-rhamnosyl-(1->3)-[apiosyl-(1->6)-glucoside]	LMPK12112561	Flavonoids	36.6	35.3966	62.3614	85.8648	78.5286		#N/A	#N/A	#N/A	#N/A	#N/A	#N/A	1.23856	1.11091	0.00792345	1.27846	1.10343	0.000795002
4.89_420.2011m/z	Antiarone K	LMPK12120278	Flavonoids	37.8	75.2002	114.323	111.804	90.5199		0.604304	1.0066	0.0211338	#N/A	#N/A	#N/A	#N/A	#N/A	#N/A	#N/A	#N/A	#N/A
4.99_313.1069m/z	5,7,4'-TRIMETHOXYFLAVONE	43862	Flavonoids	54.8	1138.23	1161.73	1332.31	1450.63		#N/A	#N/A	#N/A	#N/A	#N/A	#N/A	0.374222	2.65318	0.0108669	#N/A	#N/A	#N/A
4.99_377.1229m/z	2-(3,4-dimethoxyphenyl)-5,7-dihydroxy-6,8-dimethoxy-3,4-dihydro-2H-1-benzopyran-4-one	HMDB0138522	Flavonoids	45.2	469.859	524.803	661.291	700.279		#N/A	#N/A	#N/A	#N/A	#N/A	#N/A	0.548864	2.20902	0.00948862	0.493056	1.88447	0.0198634
5.08_403.1377m/z	Nobiletin	44436	Flavonoids	48.3	273011	290918	298211	304333		#N/A	#N/A	#N/A	#N/A	#N/A	#N/A	0.167638	25.4265	0.0316668	0.127374	22.2957	0.0137335
6.64_641.2954m/z	catechin(3',4',5,7-tetraacetate)-3-dodecanoate	LMPK12020292	Flavonoids	40.1	259.735	287.797	275.241	181.146		#N/A	#N/A	#N/A	-0.603545	1.588	1.36197e-05	#N/A	#N/A	#N/A	#N/A	#N/A	#N/A
7.04_621.0856m/z	Quercetin 3-(2-caffeoylglucuronoside)	HMDB0041387	Flavonoids	36.1	75.5065	122.345	109.689	42.2516		0.696284	1.05495	0.0399809	-1.37634	1.303	0.000255378	#N/A	#N/A	#N/A	#N/A	#N/A	#N/A
0.48_178.1588m/z	1-(1-Methylethenyl)-4-(1-methylethyl)benzene	HMDB0061813	Prenol lipids (terpenoids)	38.1	91.6179	120.242	94.0393	96.443		0.392234	1.04704	2.26783e-06	#N/A	#N/A	#N/A	#N/A	#N/A	#N/A	#N/A	#N/A	#N/A
1.73_444.1996n	dihydrophaseic acid 4-O-beta-D-glucoside	LMPR0103050006	Prenol lipids (terpenoids)	42.7	355.756	368.441	392.617	456.31		#N/A	#N/A	#N/A	0.216895	1.09274	0.0143891	0.360463	1.76607	0.000184238	#N/A	#N/A	#N/A
1.81_401.1082m/z	Gentiopicrin	LMPR0102070009	Prenol lipids (terpenoids)	44	213.012	188.944	183.033	250.366		#N/A	#N/A	#N/A	0.451936	1.10381	0.0305604	#N/A	#N/A	#N/A	#N/A	#N/A	#N/A
1.84_348.1793n	Foeniculoside V	HMDB0034874	Prenol lipids (terpenoids)	39.3	1292.61	1854.88	1989.99	1375.57		0.52104	4.18691	0.00208808	-0.532732	3.53231	0.00904546	#N/A	#N/A	#N/A	0.622475	3.75283	0.00239986
2.09_398.2171m/z	6b-Angeloyl-3b,8b,9b-trihydroxy-7(11)-eremophilen-12,8-olide	HMDB0041228	Prenol lipids (terpenoids)	39.9	53.1917	55.4696	81.1267	30.4167		#N/A	#N/A	#N/A	-1.41531	1.07571	0.00183109	#N/A	#N/A	#N/A	#N/A	#N/A	#N/A
2.18_406.2433m/z	Icariside B8	HMDB0036846	Prenol lipids (terpenoids)	43.8	99.75	72.5985	82.293	139.788		#N/A	#N/A	#N/A	0.764397	1.14527	0.00187506	#N/A	#N/A	#N/A	#N/A	#N/A	#N/A
2.31_348.1774n	Foeniculoside VII	HMDB0041546	Prenol lipids (terpenoids)	39.3	200.657	253.924	270.838	215.215		0.339668	1.1277	0.0362665	#N/A	#N/A	#N/A	#N/A	#N/A	#N/A	0.432702	1.07658	0.0209593
2.49_365.1809m/z	(1R*,2R*,4R*,8S*)-p-Menthane-1,2,8,9-tetrol 9-glucoside	HMDB0039976	Prenol lipids (terpenoids)	41.4	167.877	110.653	130.99	197.996		#N/A	#N/A	#N/A	0.596009	1.15977	0.0125243	#N/A	#N/A	#N/A	#N/A	#N/A	#N/A
2.51_634.2673n	Ansamitocin P3	LMPK04000039	Prenol lipids (terpenoids)	39.9	107.601	160.627	142.381	64.6734		0.578026	1.13283	0.0335449	-1.13851	1.40666	0.000213523	-0.700157	1.01929	0.0135961	#N/A	#N/A	#N/A
2.53_600.2276m/z	10-Acetoxyligustroside	HMDB0035217	Prenol lipids (terpenoids)	44.8	104.838	117.617	129.654	146.962		#N/A	#N/A	#N/A	#N/A	#N/A	#N/A	0.474687	1.04981	0.0191661	#N/A	#N/A	#N/A
2.59_271.0821m/z	Genipin	HMDB0035830	Prenol lipids (terpenoids)	45.4	312.409	371.686	245.42	173.296		#N/A	#N/A	#N/A	#N/A	#N/A	#N/A	-0.864918	2.05468	8.83715e-05	#N/A	#N/A	#N/A
2.64_348.1778n	(1S,2S,4S,5S)-2,4,7-Thujanetriol 4-glucoside	HMDB0033645	Prenol lipids (terpenoids)	40.1	177.975	293.168	306.797	227.639		0.720051	1.96643	0.000490542	#N/A	#N/A	#N/A	#N/A	#N/A	#N/A	0.785609	1.61272	0.00188042
2.81_285.1696m/z	Dihydroartemisinin	1119	Prenol lipids (terpenoids)	43.4	164.058	149.686	150.835	105.327		#N/A	#N/A	#N/A	#N/A	#N/A	#N/A	-0.697685	1.32753	0.000853686	#N/A	#N/A	#N/A
2.91_835.3613m/z	Pisumoside A	HMDB0037126	Prenol lipids (terpenoids)	36.4	272.655	242.073	135.494	215.031		#N/A	#N/A	#N/A	0.666312	1.12061	0.0400987	#N/A	#N/A	#N/A	#N/A	#N/A	#N/A
3.13_429.1760m/z	Artesunate	HMDB0240267	Prenol lipids (terpenoids)	43.7	778.35	898.125	918.588	1000.09		#N/A	#N/A	#N/A	#N/A	#N/A	#N/A	0.341057	2.43684	0.00222325	#N/A	#N/A	#N/A
3.18_379.1969m/z	(E)-p-Menthane-7,8-diol 7-glucoside	HMDB0033230	Prenol lipids (terpenoids)	40.4	174.766	180.35	146.933	104.433		#N/A	#N/A	#N/A	#N/A	#N/A	#N/A	-0.847776	1.24978	0.0218186	#N/A	#N/A	#N/A
3.28_281.1394m/z	Eremopetasidione	HMDB0040778	Prenol lipids (terpenoids)	54.4	1171.81	903.572	881.31	1317.76		-0.37503	2.97556	0.00073976	0.580371	3.25476	0.000221925	#N/A	#N/A	#N/A	-0.41102	2.50155	0.00412738
3.40_341.1965m/z	Tanacetol B	HMDB0035075	Prenol lipids (terpenoids)	41.4	57.3991	27.2771	26.5805	100.766		#N/A	#N/A	#N/A	1.92257	1.40058	5.39382e-06	0.706569	1.04516	0.00167306	#N/A	#N/A	#N/A
3.43_269.1745m/z	4,11,13,15-Tetrahydroridentin B	HMDB0036150	Prenol lipids (terpenoids)	40.5	66.5124	77.5631	91.9276	50.8318		#N/A	#N/A	#N/A	-0.854767	1.02913	1.8531e-05	#N/A	#N/A	#N/A	#N/A	#N/A	#N/A
3.46_267.1241m/z	Dehydrovomifoliol	HMDB0036819	Prenol lipids (terpenoids)	49.5	158.176	119.416	91.0678	187.943		#N/A	#N/A	#N/A	1.04528	1.30556	0.0302633	#N/A	#N/A	#N/A	#N/A	#N/A	#N/A
3.62_507.1865m/z	13-Hydroxy-5'-O-methylmelledonal	HMDB0035864	Prenol lipids (terpenoids)	38.2	188.886	165.828	129.498	126.314		#N/A	#N/A	#N/A	#N/A	#N/A	#N/A	-0.505983	1.06984	0.0273932	#N/A	#N/A	#N/A
3.68_448.2304n	Acuminoside	HMDB0029347	Prenol lipids (terpenoids)	43.8	195.207	200.574	156.495	116.245		#N/A	#N/A	#N/A	#N/A	#N/A	#N/A	-0.744445	1.59389	3.3145e-05	#N/A	#N/A	#N/A
3.77_408.2377m/z	Coleone P	LMPR0104060001	Prenol lipids (terpenoids)	45.3	57.9408	81.291	74.9875	26.8488		#N/A	#N/A	#N/A	-1.48179	1.09979	7.28358e-05	#N/A	#N/A	#N/A	#N/A	#N/A	#N/A
3.79_362.2326m/z	(E,E)-Boviquinone 3	HMDB0030743	Prenol lipids (terpenoids)	41.3	50.843	37.7393	44.1847	94.7344		#N/A	#N/A	#N/A	1.10034	1.08805	0.0016198	1.06804	1.10383	0.00849589	#N/A	#N/A	#N/A
3.82_497.2018m/z	8-Isobutanoylneosolaniol	HMDB0038561	Prenol lipids (terpenoids)	38.1	237.641	131.787	228.924	162.735		-0.850573	1.59741	0.0421798	#N/A	#N/A	#N/A	#N/A	#N/A	#N/A	#N/A	#N/A	#N/A
3.82_498.2095n	Iridodial glucoside tetraacetate	LMPR0102070026	Prenol lipids (terpenoids)	39.4	115.221	54.6538	102.932	78.4687		-1.07601	1.19449	0.0472175	#N/A	#N/A	#N/A	#N/A	#N/A	#N/A	#N/A	#N/A	#N/A
4.11_330.1673n	8-Epiiridodial glucoside	LMPR0102070025	Prenol lipids (terpenoids)	38.1	57.11	64.2833	118.84	20.4973		#N/A	#N/A	#N/A	-2.53552	1.35818	0.0232207	#N/A	#N/A	#N/A	#N/A	#N/A	#N/A
4.24_591.2476m/z	Deoxynivalenol	HMDB0036156	Prenol lipids (terpenoids)	37.1	125.934	150.849	140.661	238.066		#N/A	#N/A	#N/A	0.759143	1.52593	0.000485586	0.981614	1.91266	0.000155931	#N/A	#N/A	#N/A
4.40_455.2278m/z	(S)-Menthone 8-thioacetate	HMDB0037386	Prenol lipids (terpenoids)	37.6	32.5514	68.706	80.8971	40.6174		1.07772	1.11378	0.000354294	-0.993989	1.004	0.000140639	#N/A	#N/A	#N/A	1.31337	1.09892	2.08579e-05
4.55_431.2278m/z	Kenposide B	HMDB0039749	Prenol lipids (terpenoids)	39.1	72.2622	120.389	124.383	79.2106		0.736396	1.20963	0.00387556	#N/A	#N/A	#N/A	#N/A	#N/A	#N/A	0.783479	1.08464	0.00217005
4.81_309.2067m/z	Sterebin A	HMDB0035337	Prenol lipids (terpenoids)	37.7	61.0967	29.5404	46.6276	77.9547		-1.0484	1.03455	0.000672334	#N/A	#N/A	#N/A	#N/A	#N/A	#N/A	#N/A	#N/A	#N/A
5.13_691.2349m/z	Dicrocin	HMDB0002353	Prenol lipids (terpenoids)	38.7	1581.98	1423.35	1507.14	1653.52		-0.152433	1.94253	0.0459637	0.133735	1.66089	0.0253297	#N/A	#N/A	#N/A	#N/A	#N/A	#N/A
5.42_345.1329m/z	Gibberellin A87	HMDB0039239	Prenol lipids (terpenoids)	47.2	1648.58	1872.47	2209.58	2220.42		#N/A	#N/A	#N/A	#N/A	#N/A	#N/A	#N/A	#N/A	#N/A	0.422545	3.06504	0.0393899
5.83_535.2900m/z	Macrocarpal I	HMDB0041587	Prenol lipids (terpenoids)	36.9	443.377	555.739	382.659	295.296		0.325875	1.70462	0.0264702	#N/A	#N/A	#N/A	-0.592486	1.82503	0.0247414	#N/A	#N/A	#N/A
6.27_433.2582m/z	Erinacine A	HMDB0040291	Prenol lipids (terpenoids)	38.7	105.375	103.117	30.7403	47.4311		#N/A	#N/A	#N/A	#N/A	#N/A	#N/A	#N/A	#N/A	#N/A	-1.77734	1.21515	0.00690984
6.34_461.2534m/z	Manoalide	LMPR0105020001	Prenol lipids (terpenoids)	39.7	500.906	714.233	619.516	447.928		0.511857	2.50685	0.00769599	-0.467876	1.95253	0.00375201	#N/A	#N/A	#N/A	#N/A	#N/A	#N/A
6.48_645.3647m/z	Prosapogenin	HMDB0041131	Prenol lipids (terpenoids)	37.6	37.8153	25.6724	37.6445	110.75		#N/A	#N/A	#N/A	1.5568	1.29087	0.00108519	1.60784	1.5001	0.0011771	#N/A	#N/A	#N/A
6.49_480.2951m/z	Retinyl beta-glucuronide	HMDB0010340	Prenol lipids (terpenoids)	42.5	134.898	191.372	274.275	236.581		0.504519	1.17035	0.0361618	#N/A	#N/A	#N/A	0.841958	1.61235	0.0118645	1.02376	1.79084	0.000391792
6.73_309.2421m/z	Annosquamosin B	HMDB0031379	Prenol lipids (terpenoids)	48.7	77.2009	108.14	136.795	92.9714		#N/A	#N/A	#N/A	-0.557162	1.02064	0.000860629	#N/A	#N/A	#N/A	0.825331	1.22684	0.000116032
7.01_321.2060m/z	Oryzalide B	HMDB0037592	Prenol lipids (terpenoids)	50.1	150.248	215.708	206.593	193.948		0.521741	1.46759	0.00107445	#N/A	#N/A	#N/A	0.42488	1.06866	0.0272205	0.45945	1.09557	0.0120193
7.14_529.3011m/z	Goshonoside F1	HMDB0038539	Prenol lipids (terpenoids)	39.5	96.0137	177.026	61.984	52.3512		0.88265	1.7325	1.74621e-05	#N/A	#N/A	#N/A	-0.891942	1.13265	0.000212497	#N/A	#N/A	#N/A
7.34_966.5624m/z	Notoginsenoside H	HMDB0032068	Prenol lipids (terpenoids)	37	59.2925	69.6663	107.549	25.7133		#N/A	#N/A	#N/A	-2.0644	1.3236	0.0048315	#N/A	#N/A	#N/A	#N/A	#N/A	#N/A
7.38_556.3023n	(-)-Euphomine	LMPR0104300003	Prenol lipids (terpenoids)	39.3	163.973	137.454	116.091	171.313		#N/A	#N/A	#N/A	0.561388	1.05339	0.0172577	#N/A	#N/A	#N/A	#N/A	#N/A	#N/A
7.88_709.3838m/z	Medicagenic acid 3-O-beta-D-glucoside	90017	Prenol lipids (terpenoids)	36.5	170.014	152.203	174.928	100.027		#N/A	#N/A	#N/A	-0.806364	1.27924	0.00410879	-0.793801	1.44541	0.0020819	#N/A	#N/A	#N/A
8.20_410.3048m/z	3-Hydroxy-10'-apo-b,y-carotenal	HMDB0039019	Prenol lipids (terpenoids)	40	235.786	318.48	352.33	71.4952		#N/A	#N/A	#N/A	-2.30101	2.49215	0.00411826	-1.73605	2.0164	0.00558018	#N/A	#N/A	#N/A
8.35_423.3102m/z	19-(3-methyl-butanoyloxy)-villanovane-13alpha,17-diol	LMPR0104150003	Prenol lipids (terpenoids)	46.5	702.638	811.055	586.819	166.95		#N/A	#N/A	#N/A	-1.8135	3.43007	1.11859e-08	-2.19915	4.07702	5.19591e-05	#N/A	#N/A	#N/A
8.36_804.5098m/z	Majonoside R2	HMDB0040418	Prenol lipids (terpenoids)	36.8	48.7752	65.8517	76.0304	18.2483		#N/A	#N/A	#N/A	-2.05882	1.109	0.00590637	#N/A	#N/A	#N/A	#N/A	#N/A	#N/A
8.41_582.4067n	Pectenol A/ (Pectenol)	LMPR01070069	Prenol lipids (terpenoids)	41.1	1674.21	2356.5	1893.87	773.984		#N/A	#N/A	#N/A	-1.29096	4.92626	0.00531613	-1.23528	4.91104	0.00702597	#N/A	#N/A	#N/A
8.42_599.4078m/z	2-Hexaprenyl-3-methyl-5-hydroxy-6-methoxy-1,4-benzoquinone	HMDB0006820	Prenol lipids (terpenoids)	37.8	82.3519	130.07	102.764	29.296		#N/A	#N/A	#N/A	-1.81056	1.28833	0.00241988	-1.61844	1.21198	0.00384904	#N/A	#N/A	#N/A
8.72_301.1409m/z	2-[(2Z)-4-hydroxy-3-(4-methylpent-3-en-1-yl)but-2-en-1-yl]benzene-1,3,5-triol	HMDB0133087	Prenol lipids (terpenoids)	39.5	907.054	626.954	625.949	1258.05		-0.532829	3.05724	0.000829426	1.00707	4.15925	4.97703e-06	0.526853	3.24535	0.00206562	-0.535143	2.49759	0.000593045
